# Supplementary material for: Systems Identification and Characterization of Cell Wall Reassembly and Degradation Related Genes in Glycine max (L.) Merill, a Bioenergy Legume
Source: Sci Rep. 2017 Sep 7;7:10862. doi: 10.1038/s41598-017-11495-4 (PMC5589831; doi:10.1038/s41598-017-11495-4)
Supplement: Supplementary file 2 — Supplementary material 1 [file 41598_2017_11495_MOESM2_ESM.xls]

## Sheet: Title page
Systems Identification and Characterization Cell Wall Reassembly and Degradation Related Genes in Glycine max (L.) Merill, a Bioenergy Legume
Muhammad Amjad Nawaz1, Hafiz Mamoon Rehman1, Muhammad Imtiaz2, Faheem Shehzad Baloch3, Jeong Dong Lee4, Seung Hwan Yang1, Soo In Lee5*, Gyuhwa Chung1*
1Department of Biotechnology, Chonnam National University, Chonnam 59626, Republic of Korea 2College of Resources and Environment, Huazong Agricultural University, Wuhan, 430070, China. 3Department of Field Crops, Faculty of Agricultural and Natural Science, Abant Izzet Baysal University, 14280 Bolu, Turkey 4Division of Plant Biosciences, Kyungpook National University, Daegu 702-701, Republic of …
*Corresponding author(s) Gyuhwa Chung Email address: chung@chonnam.ac.kr Co-corresponding author Soo In Lee Email address: silee@korea.kr

## Sheet: Supplementary Table S1
Supplementary table S1. Soybean cell wall reassembly and degradation related genes, their chromosomal locations, peptide size, isoelectric point and protein molecular weight.
Gene ID (v 2.1)	Gene ID (v 1.1)	Family	Ch. No.	Ch. Location	Peptide Size (AA)	pI/Mw
Glyma.01G050100	Glyma01g06030	EXP	1	5887154..5889544	250	9.30 / 24028.14
Glyma.01G077000	Glyma01g16140	EXP	1	18542663..18544908	277	4.87 / 29482.92
Glyma.01G148000	Glyma01g35070	EXP	1	48514455..48516235	258	4.57 / 23468.48
Glyma.01G202100	Glyma01g41050	EXP	1	53502653..53504541	255	4.49 / 27804.01
Glyma.01G204800	Glyma01g41330	EXP	1	53748392..53751095	251	5.32 / 28261.75
Glyma.01G214400	Glyma01g42370	EXP	1	54540803..54542467	260	9.44 / 28626.70
Glyma.02G109100	Glyma02g12140	EXP	2	10447935..10450388	250	9.33 / 26909.33
Glyma.02G235900	Glyma02g40230	EXP	2	42337774..42340911	254	8.44 / 27245.54
Glyma.02G240900	Glyma02g40790	EXP	2	42923065..42925453	270	8.09 / 29214.23
Glyma.02G248500	Glyma02g41590	EXP	2	43587641..43589864	257	9.48 / 27617.42
Glyma.03G033800	Glyma03g03980	EXP	3	3927353..3930165	267	5.62 / 28812.88
Glyma.03G035800	Glyma03g04390	EXP	3	4317466..4321009	249	9.55 / 26782.79
Glyma.03G225900	Glyma03g38480	EXP	3	42809757..42811692	255	9.55 / 27839.65
Glyma.04G021600	Glyma04g02380	EXP	4	1704142..1706185	256	8.63 / 27578.27
Glyma.04G167800	Glyma04g33350	EXP	4	42116363..42119511	248	8.96 / 26707.10
Glyma.04G222100	Glyma04g40000	EXP	4	49277863..49279646	250	8.37 / 26786.11
Glyma.05G051200	Glyma05g03720	EXP	5	4582451..4584301	229	8.75 / 24824.63
Glyma.05G065300	Glyma05g05390	EXP	5	6406698..6408639	244	8.98 / 27053.07
Glyma.05G065700	Glyma05g05420	EXP	5	6436329..6439191	247	8.31 / 27560.39
Glyma.05G065800	Glyma05g05430	EXP	5	6454768..6457090	251	5.60 / 27966.22
Glyma.05G069100	Glyma05g05880	EXP	5	7142683..7145005	250	5.13 / 27010.40
Glyma.06G021700	Glyma06g02420	EXP	6	1635912..1637899	255	8.75 / 27441.18
Glyma.06G021800	Glyma06g02430	EXP	6	1639870..1641117	252	8.75 / 27441.18
Glyma.06G143300	Glyma06g14850	EXP	6	11662423..11664347	250	8.37 / 26792.07
Glyma.06G195000	Glyma06g20970	EXP	6	17424362..17427308	249	9.11 / 26687.09
Glyma.06G246400	Glyma06g38100	EXP	6	41635535..41638780	257	9.55 / 28498.56
Glyma.06G294500	Glyma06g44930	EXP	6	48356229..48360169	267	8.66 / 29189.45
Glyma.06G294600	Glyma06g44940	EXP	6	48365213..48367398	254	8.01 / 28343.16
Glyma.07G132600	Glyma07g15910	EXP	7	15699686..15703874	258	9.76 / 27841.77
Glyma.07G229000	Glyma07g35620	EXP	7	40875419..40877672	248	9.34 / 26537.79
Glyma.08G243200	Glyma08g26540	EXP	8	20835551..20837183	259	8.05 / 28771.82
Glyma.09G236200	Glyma09g37090	EXP	9	45873422..45875783	265	9.28 / 26111.39
Glyma.10G122300	Glyma10g24080	EXP	10	31342355..31344766	277	5.43 / 29561.37
Glyma.10G122600	Glyma10g24120	EXP	10	31424536..31427271	272	7.51 / 29068.94
Glyma.10G140200	Glyma10g28040	EXP	10	37359804..37361404	254	9.39 / 27682.63
Glyma.11G027600	Glyma11g03000	EXP	11	1987969..1989326	260	9.57 / 28516.59
Glyma.11G038300	Glyma11g04080	EXP	11	2735774..2738084	251	5.51 / 28170.64
Glyma.11G040700	Glyma11g04370	EXP	11	2981582..2983645	255	4.66 / 27971.23
Glyma.11G096700	Glyma11g10240	EXP	11	7374953..7377183	259	8.28 / 27988.98
Glyma.11G139100	Glyma11g14800	EXP	11	10591261..10594144	259	9.58 / 28139.02
Glyma.11G160000	Glyma11g26240	EXP	11	14640914..14643562	255	7.55 / 27425.65
Glyma.11G219400	Glyma11g34040	EXP	11	31396774..31399096	258	9.57 / 28130.22
Glyma.12G022800	Glyma12g02550	EXP	12	1675697..1677804	261	8.47 / 28278.36
Glyma.12G062700	Glyma12g06730	EXP	12	4592077..4594587	259	9.60 / 28205.19
Glyma.12G111100	Glyma12g12340	EXP	12	10606530..10608549	254	8.26 / 28276.13
Glyma.12G111200	Glyma12g12350	EXP	12	10632859..10638492	267	8.66 / 29085.38
Glyma.12G150900	Glyma12g23200	EXP	12	21702541..21705964	256	9.67 / 28580.74
Glyma.12G203600	Glyma12g33070	EXP	12	36390283..36394245	261	8.27 / 28309.28
Glyma.13G298100	Glyma13g37395	EXP	13	39671154..39674089	258	9.11 / 28206.30
Glyma.13G336600	Glyma13g41160	EXP	13	42991934..42993435	257	9.45 / 27964.90
Glyma.14G068000	Glyma14g07360	EXP	14	5697534..5700361	260	9.50 / 28065.90
Glyma.14G203900	Glyma14g38430	EXP	14	46856580..46859641	254	7.61 / 27286.55
Glyma.14G210500	Glyma14g39120	EXP	14	47550799..47553102	266	8.59 / 28941.09
Glyma.14G221500	Glyma14g40140	EXP	14	48643096..48644483	178	9.42 / 19730.47
Glyma.15G037700	Glyma15g04240	EXP	15	2978219..2979885	256	9.43 / 27818.74
Glyma.17G101400	Glyma17g10950	EXP	17	7956697..7960511	267	8.11 / 26343.52
Glyma.17G133100	Glyma17g14230	EXP	17	10722246..10729177	265	8.85 / 28679.73
Glyma.17G146900	Glyma17g15640	EXP	17	12114008..12116819	250	9.35 / 27497.44
Glyma.17G147200	Glyma17g15670	EXP	17	12133107..12135758	250	9.35 / 27497.44
Glyma.17G147400	Glyma17g15680	EXP	17	12147021..12148922	248	9.16 / 27426.64
Glyma.17G147500	Glyma17g15690	EXP	17	12150627..12153374	247	6.30 / 27668.46
Glyma.17G147600	Glyma17g15710	EXP	17	12171390..12174070	251	5.42 / 27935.16
Glyma.17G151700	Glyma17g16210	EXP	17	12639774..12642116	251	4.86 / 27199.53
Glyma.17G260400	Glyma17g37990	EXP	17	41454315..41456396	255	9.12 / 27538.29
Glyma.18G038000	Glyma18g04260	EXP	18	3048917..3051017	262	9.72 / 28619.70
Glyma.18G044100	Glyma18g05040	EXP	18	3809572..3812858	288	5.99 / 30921.65
Glyma.18G054000	Glyma18g06063	EXP	18	4683712..4686508	255	9.12 / 27538.29
Glyma.18G153500	Glyma18g25160	EXP	18	30102640..30106637	258	9.74 / 27660.51
Glyma.18G181700	Glyma18g39850	EXP	18	43752350..43757577	258	9.66 / 27820.72
Glyma.18G260900	Glyma18g49570	EXP	18	54674591..54677015	265	9.51 / 29094.02
Glyma.18G265400	Glyma18g50030	EXP	18	55017312..55018922	228	8.66 / 25253.94
Glyma.19G024200	Glyma19g02810	EXP	19	2774481..2776765	259	9.34 / 28473.16
Glyma.19G186700	Glyma19g37060	EXP	19	44513435..44515497	259	9.32 / 31600.10
Glyma.19G222900	Glyma19g41080	EXP	19	47514353..47515583	254	9.72 / 27921.83
Glyma.20G033900	Glyma20g04490	EXP	20	4645553..4647691	265	9.32 / 26611.93
Glyma.20G089100	Glyma20g22050	EXP	20	33087828..33089820	254	9.40 / 27830.85
Glyma.U014500	Glyma11g17160	EXP	Scaff	1753849..1756215	277	4.95 / 29371.88
Glyma.01G055200	Glyma01g06720	Yieldins	1	7147570..7149067	296	5.39 / 31735.72
Glyma.02G113600	Glyma02g12660	Yieldins	2	11049070..11050444	296	5.18 / 31687.55
Glyma.03G254300	Glyma03g41510	Yieldins	5	44946060..44947230	303	8.97 / 32588.90
Glyma.05G075000	Glyma05g07193	Yieldins	7	9133989..9135599	298	9.41 / 32643.35
Glyma.07G061600	Glyma07g06760	Yieldins	8	5462062..5463655	289	6.31 / 31297.28
Glyma.08G299700	Glyma08g41100	Yieldins	9	41782688..41783728	300	8.08 / 32004.46
Glyma.09G126200	Glyma09g23136	Yieldins	10	31094159..31095607	292	4.07 / 30880.19
Glyma.10G227700	Glyma10g37200	Yieldins	12	45817689..45819155	304	7.58 / 32429.85
Glyma.12G156600	Glyma12g25740	Yieldins	13	25333816..25334992	298	5.51 / 31508.36
Glyma.13G155800	Glyma13g22350	Yieldins	15	27091569..27093837	379	4.78 / 41065.40
Glyma.15G015100	Glyma15g01820	Yieldins	15	1199442..1203165	820	8.29 / 68801.78
Glyma.15G206400	Glyma15g25022	Yieldins	15	29177838..29183739	762	6.40 / 86075.18
Glyma.15G206800	Glyma15g25060	Yieldins	15	29340004..29341895	365	8.92 / 40085.06
Glyma.16G173000	Glyma16g28970	Yieldins	16	33365497..33367017	279	5.01 / 31768.55
Glyma.17G076100	Glyma17g08400	Yieldins	17	5959648..5961273	374	8.79 / 41252.20
Glyma.17G103500	Glyma17g11170	Yieldins	17	8127907..8129733	377	9.11 / 41059.92
Glyma.17G217000	Glyma17g33190	Yieldins	17	36553695..36556013	384	6.14 / 43291.89
Glyma.18G120200	Glyma18g15230	Yieldins	18	15009600..15010517	295	5.87 / 31225.32
Glyma.18G120700	Glyma18g15310	Yieldins	18	15147983..15149476	295	7.50 / 31266.46
Glyma.18G120900	Glyma18g15330	Yieldins	18	15160965..15161840	261	8.14 / 27861.68
Glyma.19G076200	Glyma19g22510	Yieldins	19	27493941..27495362	316	9.42 / 34753.54
Glyma.20G035400	Glyma20g04645	Yieldins	20	4929883..4934175	800	7.93 / 88944.66
Glyma.20G164600	Glyma20g30450	Yieldins	20	40210282..40212276	301	9.34 / 32393.00
Glyma.20G164700	Glyma20g30460	Yieldins	20	40220886..40222162	333	4.87 / 37025.68
Glyma.20G164900	Glyma20g30480	Yieldins	20	40232577..40233953	299	4.27 / 32114.60
Glyma.01G013900	Glyma01g01770	XTH	1	1327885..1331315	347	6.54 / 31201.03
Glyma.01G146000	Glyma01g34770	XTH	1	48098614..48101383	289	8.76 / 33268.58
Glyma.01G196800	Glyma01g40460	XTH	1	53106926..53109093	296	5.97 / 33995.48
Glyma.02G287200	Glyma02g45670	XTH	2	46762909..46764121	283	7.08 / 31872.99
Glyma.03G184500	Glyma03g34170	XTH	3	39630673..39633343	293	9.47 / 33854.46
Glyma.05G109600	Glyma05g23170	XTH	5	29118132..29120389	291	8.13 / 33364.76
Glyma.05G138700	Glyma05g26960	XTH	5	33111229..33114085	338	6.11 / 38281.72
Glyma.05G150400	Glyma05g28310	XTH	5	34429993..34432911	283	9.07 / 32333.64
Glyma.05G163900	Glyma05g29690	XTH	5	35499719..35501510	296	8.60 / 34006.36
Glyma.06G302300	Glyma06g45860	XTH	6	49159813..49162435	297	6.34 / 34147.51
Glyma.07G174800	Glyma07g27990	XTH	7	31522242..31525617	338	6.37 / 38568.33
Glyma.08G035900	Glyma08g04020	XTH	8	2834075..2835656	283	9.12 / 27950.40
Glyma.08G093900	Glyma08g09940	XTH	8	7120694..7123346	341	6.22 / 38543.10
Glyma.08G121200	Glyma08g12800	XTH	8	9361001..9362978	294	7.58 / 33726.97
Glyma.08G350000	Glyma08g46450	XTH	8	46406683..46410227	304	7.63 / 35121.54
Glyma.09G062600	Glyma09g07070	XTH	9	5956760..5958942	266	7.74 / 29896.80
Glyma.09G193500	Glyma09g32630	XTH	9	41815464..41817615	289	8.24 / 33184.50
Glyma.09G208300	Glyma09g34140	XTH	9	43262175..43265580	269	8.80 / 31368.24
Glyma.10G054200	Glyma10g06140	XTH	10	4926959..4929801	296	9.50 / 34376.92
Glyma.10G251700	Glyma10g39760	XTH	10	47980543..47982939	302	4.83 / 35017.90
Glyma.10G254500	Glyma10g40040	XTH	10	48164643..48166406	296	8.20 / 34331.86
Glyma.11G044800	Glyma11g04820	XTH	11	3311085..3313238	297	5.80 / 34035.46
Glyma.11G193600	Glyma11g19920	XTH	11	:26698651..26701107	302	8.41 / 34223.39
Glyma.11G253900	Glyma11g36730	XTH	11	34447365..34449046	276	8.98 / 31707.87
Glyma.12G080100	Glyma12g08520	XTH	12	6295519..6298314	302	8.12 / 34158.35
Glyma.12G101800	Glyma12g10960	XTH	12	8998818..9001294	298	5.87 / 33920.07
Glyma.12G178000	Glyma12g30200	XTH	12	33738401..33740821	302	5.53 / 34390.46
Glyma.12G197600	Glyma12g32390	XTH	12	35879106..35881779	296	5.70 / 33673.82
Glyma.13G094900	Glyma13g01150	XTH	13	21002227..21003811	285	5.59 / 31947.88
Glyma.13G095000	Glyma13g01140	XTH	13	21005327..21006774	287	8.72 / 32342.34
Glyma.13G095200	Glyma13g01120	XTH	13	21012193..21013754	285	5.29 / 31984.68
Glyma.13G095300	Glyma13g01110	XTH	13	21019449..21020899	293	8.16 / 33191.54
Glyma.13G103100	Glyma13g00280	XTH	13	21818142..21819862	283	5.65 / 31750.47
Glyma.13G141200	Glyma13g20450	XTH	13	25394285..25397047	296	9.60 / 34389.00
Glyma.13G304400	Glyma13g38040	XTH	13	40133247..40135587	290	5.73 / 32916.06
Glyma.13G322500	Glyma13g39710	XTH	13	41694373..41696579	328	5.82 / 37116.78
Glyma.14G027700	Glyma14g03140	XTH	14	2010502..2012080	288	8.54 / 32262.44
Glyma.15G169100	Glyma15g18360	XTH	15	15123371..15125651	316	8.53 / 35594.50
Glyma.16G045000	Glyma16g04950	XTH	16	4272035..4274373	345	9.31 / 40455.88
Glyma.16G045100	Glyma16g04960	XTH	16	4276764..4278580	295	9.10 / 34391.06
Glyma.16G150300	Glyma16g26630	XTH	16	31069867..31071323	290	6.31 / 25415.43
Glyma.17G064900	Glyma17g07220	XTH	17	5020764..5024798	291	8.66 / 33024.44
Glyma.17G065000	Glyma17g07240	XTH	17	5028347..5029951	285	4.90 / 23568.94
Glyma.17G065100	Glyma17g07250	XTH	17	5032683..5034197	287	8.49 / 32346.22
Glyma.17G065200	Glyma17g07260	XTH	17	5038682..5040122	285	5.26 / 31982.59
Glyma.17G065300	Glyma17g07270	XTH	17	5041276..5042804	292	5.80 / 32611.19
Glyma.17G065400	Glyma17g07280	XTH	17	5045475..5046951	293	5.61 / 32984.82
Glyma.17G157400	Glyma17g16890	XTH	17	13439996..13442292	292	7.61 / 33621.10
Glyma.18G003200	Glyma18g00630	XTH	18	266943..268715	279	9.13 / 24743.92
Glyma.18G106500	Glyma18g12690	XTH	18	11926798..11928962	288	5.65 / 32796.18
Glyma.18G137500	Glyma18g18931	XTH	18	20199831..20202108	320	8.12 / 36031.95
Glyma.18G165700	Glyma18g35720	XTH	18	38708433..38711152	289	8.52 / 24830.82
Glyma.19G106600	Glyma19g28200	XTH	19	35767248..35768821	259	9.27 / 30584.99
Glyma.19G106700	Glyma19g28220	XTH	19	35786521..35788815	295	7.59 / 34164.47
Glyma.19G184900	Glyma19g36870	XTH	19	44362160..44364929	293	9.48 / 33895.56
Glyma.20G012300	Glyma20g01520	XTH	20	1031740..1035066	343	6.34 / 38987.70
Glyma.20G137000	Glyma20g27380	XTH	20	37656485..37658460	296	7.69 / 34434.83
Glyma.20G141800	Glyma20g27970	XTH	20	38044644..38047142	301	4.73 / 34882.61
Glyma.02G016400	Glyma02g01990	GH9	2	1466563..1469437	507	9.29 / 56626.53
Glyma.02G049000	Glyma02g05510	GH9	2	4464385..4467693	535	5.20 / 47537.63
Glyma.02G269400	Glyma02g43680	GH9	2	45368396..45372088	524	6.24 / 59486.85
Glyma.02G293900	Glyma02g46320	GH9	2	47225431..47228705	515	6.25 / 57891.53
Glyma.03G216100	Glyma03g37420	GH9	3	42033380..42035747	500	8.91 / 55390.05
Glyma.04G008400	Glyma04g01030	GH9	4	639941..644163	491	5.00 / 54507.65
Glyma.04G025000	Glyma04g02740	GH9	4	1991184..1998617	529	5.68 / 57705.81
Glyma.04G111300	Glyma04g12290	GH9	4	12306456..12310524	484	8.44 / 53821.76
Glyma.05G216400	Glyma05g36930	GH9	5	39673239..39678762	624	8.71 / 68729.49
Glyma.05G236400	Glyma05g34850	GH9	5	41274513..41279615	492	8.52 / 54007.28
Glyma.06G008200	Glyma06g01060	GH9	6	631065..635197	494	5.19 / 54774.21
Glyma.06G025100	Glyma06g02760	GH9	6	1878567..1884488	529	5.59 / 57708.79
Glyma.06G056700	---------	GH9	6	4292738..4295511	483	7.60 / 53981.33
Glyma.06G056900	---------	GH9	6	4301835..4304814	483	8.61 / 54181.68
Glyma.06G123900	Glyma06g12910	GH9	6	10080152..10082727	609	5.49 / 67885.28
Glyma.06G277200	Glyma06g43020	GH9	6	46838315..46841977	486	8.02 / 53766.35
Glyma.06G323100	Glyma06g48140	GH9	6	51107875..51111203	484	8.88 / 53864.97
Glyma.07G270600	Glyma07g40090	GH9	7	44318966..44321467	619	8.87 / 65718.39
Glyma.08G022300	Glyma08g02610	GH9	8	1797953..1803506	625	8.85 / 68722.33
Glyma.08G043600	Glyma08g04840	GH9	8	3430640..3435445	491	8.79 / 53932.19
Glyma.09G018500	Glyma09g02160	GH9	9	1452953..1456474	618	8.81 / 68331.23
Glyma.09G231800	Glyma09g36620	GH9	9	45508228..45511694	494	8.61 / 54891.56
Glyma.10G017000	Glyma10g02130	GH9	10	1495686..1498544	505	9.18 / 56464.34
Glyma.11G021100	Glyma11g02350	GH9	11	1503824..1507191	511	6.31 / 55927.56
Glyma.11G101300	Glyma11g10760	GH9	11	7652060..7656731	627	5.96 / 51857.97
Glyma.11G111500	Glyma11g11910	GH9	11	8502262..8509337	502	5.12 / 55812.08
Glyma.12G004700	Glyma12g00740	GH9	12	359178..361094	416	6.45 / 45874.02
Glyma.12G004800	Glyma12g00750	GH9	12	365161..368805	497	7.63 / 55067.52
Glyma.12G027200	Glyma12g03050	GH9	12	1961942..1966442	629	5.91 / 69209.65
Glyma.14G019900	Glyma14g02340	GH9	14	1407205..1410506	532	6.32 / 60015.69
Glyma.14G047500	Glyma14g05200	GH9	14	3618968..3625175	406	6.27 / 46084.69
Glyma.15G124600	Glyma15g13080	GH9	15	9894533..9898193	618	8.81 / 68346.24
Glyma.16G129100	Glyma15g13080	GH9	16	9894533..9898193	618	5.19 / 49264.96
Glyma.17G003400	Glyma17g00710	GH9	17	370577..373210	619	9.05 / 68724.95
Glyma.18G030700	Glyma18g03470	GH9	18	2355461..2359061	504	5.35 / 55728.97
Glyma.20G003300	Glyma20g00540	GH9	20	302280..306286	485	5.55 / 53097.47
Glyma.20G061100	Glyma20g06820	GH9	20	19059428..19066125	630	8.99 / 70751.22
Glyma.04G004600	Glyma04g00610	GH10	4	392963..396685	557	5.66 / 63210.42
Glyma.04G049700	Glyma04g05220	GH10	4	4028381..4032168	741	5.92 / 82681.62
Glyma.06G004400	Glyma06g00680	GH10	6	380973..384365	551	5.94 / 62587.69
Glyma.06G050200	Glyma06g05290	GH10	6	3813696..3818031	741	5.88 / 82755.57
Glyma.10G256900	Glyma10g40293	GH10	10	48347730..48350622	414	6.10 / 46283.16
Glyma.10G257000	Glyma10g40300	GH10	10	48353178..48357232	581	7.32 / 64715.65
Glyma.11G105100	Glyma11g11200	GH10	11	7977555..7980983	566	5.82 / 64480.75
Glyma.11G105200	Glyma11g11220	GH10	11	7985751..7988461	566	5.73 / 64021.95
Glyma.14G091300	Glyma14g10456	GH10	14	8457339..8462938	930	6.46 / 103874.35
Glyma.17G232200	Glyma17g35060	GH10	17	38705949..38712613	931	6.44 / 103379.95
Glyma.20G134200	Glyma20g27040	GH10	20	37405029..37409327	580	6.54 / 64710.50
Glyma.02G070500	Glyma02g07730	GH17	2	6186681..6189389	488	5.29 / 52065.87
Glyma.02G071400	Glyma02g07840	GH17	2	6275630..6278796	436	4.92 / 47960.46
Glyma.02G244700	Glyma02g41190	GH17	2	43291483..43294331	464	5.51 / 50197.04
Glyma.02G253800	Glyma02g42110	GH17	2	44089148..44090626	363	6.19 / 39953.71
Glyma.02G269000	Glyma02g43640	GH17	2	45315650..45318596	472	7.04 / 51075.77
Glyma.02G294000	Glyma02g46330	GH17	2	47237993..47240495	472	5.35 / 50531.13
Glyma.03G132700	Glyma03g28850	GH17	3	34758007..34761644	347	8.71 / 38111.88
Glyma.03G132900	Glyma03g28870	GH17	3	34783733..34786513	344	8.78 / 38665.63
Glyma.04G013000	Glyma04g0145	GH17	4	985194..990262	459	4.95 / 48337.32
Glyma.04G074000	Glyma04g07820	GH17	4	6159552..6163938	489	5.83 / 53425.68
Glyma.04G152100	Glyma04g22190	GH17	4	33958086..33960897	503	5.73 / 55845.08
Glyma.05G156000	Glyma05g28870	GH17	5	34868759..34872555	496	5.06 / 39135.88
Glyma.05G185100	Glyma05g31860	GH17	5	37185131..37187376	481	5.73 / 52844.92
Glyma.05G225800	Glyma05g35955	GH17	5	40442865..40445117	455	5.49 / 49861.43
Glyma.05G235700	Glyma05g34930	GH17	5	41238902..41241746	430	5.37 / 46793.50
Glyma.06G012900	Glyma06g01500	GH17	6	961381..965588	459	4.79 / 48323.43
Glyma.06G075100	Glyma06g07890	GH17	6	5807768..5812501	446	6.38 / 48643.23
Glyma.06G108700	Glyma06g11390	GH17	6	8745829..8747898	340	6.45 / 37732.21
Glyma.06G147300	Glyma06g15240	GH17	6	12005208..12007509	489	5.53 / 54024.18
Glyma.06G210900	Glyma06g23474	GH17	6	20942818..20945744	483	6.02 / 53772.52
Glyma.07G030400	Glyma07g03420	GH17	7	2425523..2427706	390	8.98 / 43155.78
Glyma.07G220000	Glyma07g34500	GH17	7	39437066..39439528	399	5.18 / 44109.04
Glyma.07G261600	Glyma07g39140	GH17	7	43658590..43662055	523	5.67 / 57150.14
Glyma.07G269400	Glyma07g39950	GH17	7	44241714..44245561	532	5.82 / 57827.16
Glyma.08G032700	Glyma08g03670	GH17	8	2605523..2608741	498	5.78 / 54436.57
Glyma.08G043100	Glyma08g04780	GH17	8	3408821..3413943	499	5.26 / 53748.88
Glyma.08G212400	Glyma08g22670	GH17	8	17134093..17136564	389	8.95 / 42860.48
Glyma.08G346800	Glyma08g46110	GH17	8	46155384..46158350	467	9.38 / 51377.06
Glyma.09G016300	Glyma09g01910	GH17	9	1256220..1258810	487	5.63 / 53033.58
Glyma.09G037100	Glyma09g04191	GH17	9	3093741..3096174	331	5.98 / 37063.76
Glyma.09G037200	Glyma09g04200	GH17	9	3102379..3104268	314	5.25 / 35121.21
Glyma.10G172300	Glyma10g31550	GH17	10	40588121..40591913	414	8.23 / 44723.30
Glyma.11G095000	Glyma11g10070	GH17	11	7206492..7209711	338	4.63 / 36818.26
Glyma.11G095100	Glyma11g10080	GH17	11	7212438..7214276	340	8.68 / 36675.49
Glyma.11G165100	Glyma11g29410	GH17	11	15722988..15726391	486	7.26 / 53292.74
Glyma.11G183200	Glyma11g18970	GH17	11	25070908..25075185	393	5.08 / 43934.07
Glyma.11G216000	Glyma11g33650	GH17	11	31024297..31028374	498	5.18 / 53997.55
Glyma.12G021300	Glyma12g02410	GH17	12	1527985..1530981	326	4.49 / 35520.70
Glyma.12G043800	Glyma12g04800	GH17	12	3175344..3179831	458	4.89 / 49032.31
Glyma.12G089300	Glyma12g09510	GH17	12	7339890..7341849	392	4.87 / 43814.99
Glyma.12G185200	Glyma12g31060	GH17	12	34636904..34641602	427	5.11 / 47901.93
Glyma.13G115700	Glyma13g17600	GH17	13	22922083..22924061	495	8.67 / 53640.45
Glyma.13G158000	Glyma13g22640	GH17	13	27320972..27324054	300	6.36 / 43126.97
Glyma.13G173200	Glyma13g24190	GH17	13	28721925..28723192	391	7.76 / 43725.14
Glyma.13G218300	Glyma13g29000	GH17	13	33167113..33169642	399	4.95 / 44110.18
Glyma.13G316200	Glyma13g39261	GH17	13	41093161..41098205	392	5.26 / 43707.68
Glyma.13G365600	Glyma13g44240	GH17	13	45166941..45168551	359	9.20 / 39558.70
Glyma.14G020000	Glyma14g02350	GH17	14	1419192..1421549	461	5.10 / 49354.54
Glyma.14G048400	Glyma14g05300	GH17	14	3764482..3767466	471	6.61 / 51015.66
Glyma.14G075500	Glyma14g08200	GH17	14	6324233..6328663	484	4.98 / 51187.74
Glyma.14G130300	Glyma14g16630	GH17	14	22190646..22193774	501	5.63 / 53660.65
Glyma.14G131300	Glyma14g16830	GH17	14	22432772..22436325	483	6.31 / 53057.64
Glyma.14G214300	Glyma14g39510	GH17	14	47904640..47907843	498	5.07 / 53880.31
Glyma.15G007600	Glyma15g01030	GH17	15	632032..634176	381	8.55 / 42074.45
Glyma.15G093700	Glyma15g10050	GH17	15	7281027..7283786	398	4.87 / 43886.04
Glyma.15G108900	Glyma15g11560	GH17	15	8557480..8560765	342	6.24 / 38238.35
Glyma.15G122100	Glyma15g12850	GH17	15	9655077..9657835	459	6.09 / 50301.32
Glyma.15G142400	Glyma15g15200	GH17	15	11649470..11651540	370	8.70 / 40956.53
Glyma.16G042500	Glyma16g04680	GH17	16	3956698..3960519	478	5.25 / 52552.80
Glyma.16G113200	Glyma16g21640	GH17	16	25127860..25129825	331	4.64 / 36389.98
Glyma.16G113700	Glyma16g21710	GH17	16	25188010..25189673	331	4.77 / 36229.72
Glyma.16G114000	Glyma16g21740	GH17	16	25247813..25249734	334	4.95 / 36708.72
Glyma.16G151900	Glyma16g26800	GH17	16	31232074..31238857	496	5.39 / 53035.14
Glyma.16G152600	Glyma16g26860	GH17	16	31324673..31328127	417	4.87 / 46040.56
Glyma.17G012500	Glyma17g01601	GH17	17	965810..969000	492	6.11 / 59602.06
Glyma.17G044100	Glyma17g04900	GH17	17	3276843..3279022	495	8.22 / 53685.43
Glyma.17G113200	Glyma17g12180	GH17	17	8928093..8932122	418	7.70 / 46755.02
Glyma.17G120800	Glyma17g12985	GH17	17	9619511..9629020	978	5.59 / 110426.87
Glyma.17G202500	Glyma17g29760	GH17	17	32240216..32245810	480	6.08 / 52737.33
Glyma.17G202900	Glyma17g29820	GH17	17	32356531..32360315	498	6.07 / 53531.21
Glyma.18G040600	Glyma18g04560	GH17	18	3345361..3349093	498	5.34 / 53931.38
Glyma.18G058300	Glyma18g06570	GH17	18	5135256..5138567	484	6.80 / 53274.84
Glyma.18G158200	Glyma18g32840	GH17	18	35260626..35263643	467	9.48 / 51703.47
Glyma.18G291500	Glyma18g52860	GH17	18	57008448..57011737	456	9.18 / 49685.78
Glyma.19G109900	Glyma19g28600	GH17	19	36367392..36369708	317	5.03 / 34876.37
Glyma.19G134700	Glyma19g31580	GH17	19	39576172..39579436	348	9.05 / 38654.67
Glyma.19G134800	Glyma19g31590	GH17	19	39581336..39584321	346	9.27 / 38439.40
Glyma.20G018200	Glyma20g02240	GH17	20	1893421..1896227	400	5.20 / 44326.35
Glyma.01G027900.1	Glyma01g03400	GH28	1	2912340..2915599	461	9.17 / 50737.16
Glyma.01G079800.1	Glyma01g18520	GH28	1	21340207..21343176	365	8.54 / 42348.16
Glyma.02G007600.1	Glyma02g01050	GH28	2	785557..790572	464	5.62 / 50994.79
Glyma.02G009300.1	Glyma02g01230	GH28	2	913657..916309	473	6.07 / 51386.92
Glyma.02G015600.1	Glyma02g01910	GH28	2	1395956..1400025	455	5.23 / 48966.05
Glyma.02G016300.1	Glyma02g01980	GH28	2	1460381..1463219	416	6.23 / 43620.27
Glyma.02G037300.1	Glyma02g04230	GH28	2	3462332..3465695	462	9.02 / 50863.28
Glyma.02G183000.1	Glyma02g31540	GH28	2	31506617..31510674	428	4.92 / 45846.40
Glyma.02G307000.1	Glyma02g47720	GH28	2	48146186..48147731	389	8.12 / 41941.19
Glyma.03G098700.1	Glyma03g24030	GH28	3	28682253..28684912	391	6.64 / 41315.96
Glyma.03G137700.1	Glyma03g29420	GH28	3	35379007..35382127	464	7.00 / 51234.01
Glyma.03G216800.1	Glyma03g37480	GH28	3	42081556..42084955	497	4.97 / 54010.86
Glyma.03G222500.1	Glyma03g38140	GH28	3	42538695..42542075	462	6.71 / 50650.51
Glyma.03G224600.3	Glyma03g38350	GH28	3	42691388..42695108	465	4.95 / 51293.71
Glyma.04G143200.1	Glyma18g22430	GH28	4	25762308..25764069	389	6.90 / 41461.27
Glyma.04G157500.1	Glyma04g30870	GH28	4	38047214..38049008	389	6.21 / 41513.10
Glyma.04G157600.1	Glyma04g30920	GH28	4	38182883..38184627	389	6.51 / 41471.12
Glyma.04G157700.1	Glyma04g30950	GH28	4	38268620..38270375	389	6.51 / 41501.15
Glyma.05G005800.1	Glyma05g08730	GH28	5	508288..512615	439	8.08 / 46994.09
Glyma.05G133400.3	Glyma05g26390	GH28	5	32641562..32645721	490	5.02 / 52816.26
Glyma.05G210900.1	Glyma05g37490	GH28	5	39264534..39267537	492	5.33 / 54005.64
Glyma.06G153900.1	Glyma06g15940	GH28	6	12545457..12549694	477	7.64 / 52352.45
Glyma.06G203000.1	Glyma06g22030	GH28	6	18962428..18964110	323	6.91 / 34631.45
Glyma.06G207300.1	Glyma06g22890	GH28	6	20011530..20013321	389	6.52 / 41721.46
Glyma.07G066900.1	Glyma07g07280	GH28	7	6023894..6029346	482	8.49 / 52813.62
Glyma.07G067000.1	Glyma07g07290	GH28	7	6032415..6036498	474	7.49 / 52099.41
Glyma.07G223500.1	Glyma07g34990	GH28	7	40029369..40032764	333	8.73 / 35024.74
Glyma.07G244200.1	Glyma07g37320	GH28	7	42376091..42379157	449	5.21 / 48622.21
Glyma.08G017300.1	Glyma08g02050	GH28	8	1401842..1404703	494	4.97 / 54205.85
Glyma.08G087900.2	Glyma08g09300	GH28	8	6663652..6667037	484	5.06 / 52324.56
Glyma.08G149300.1	Glyma08g15840	GH28	8	11441237..11445002	396	8.42 / 43333.44
Glyma.08G285300.1	Glyma08g39315	GH28	8	39462451..39469836	1094	5.59 / 120084.27
Glyma.08G285400.2	Glyma08g39340	GH28	8	39493243..39498724	401	8.04 / 58553.24
Glyma.08G303200.1	Glyma08g41530	GH28	8	42128716..42133837	443	8.61 / 48326.95
Glyma.09G021100.1	Glyma09g02460	GH28	9	1663321..1674242	379	7.91 / 40925.41
Glyma.09G031600.1	Glyma09g03620	GH28	9	2592440..2595781	474	4.81 / 51659.32
Glyma.09G041000.1	Glyma09g04560	GH28	9	3405065..3408889	452	5.16 / 48483.59
Glyma.09G041600.1	Glyma09g04640	GH28	9	3509893..3514058	422	8.72 / 45749.98
Glyma.09G071500.1	Glyma09g08270	GH28	9	7309029..7314952	494	9.29 / 54698.80
Glyma.09G085500.1	Glyma09g10500	GH28	9	10519361..10522202	394	8.54 / 42472.04
Glyma.09G132100.1	Glyma09g24470	GH28	9	32814091..32817773	476	5.65 / 52184.52
Glyma.09G224800.1	Glyma09g35870	GH28	9	44940935..44944621	441	8.55 / 48620.91
Glyma.09G256100.1	Glyma09g39200	GH28	9	47530401..47534434	484	6.17 / 53225.77
Glyma.10G010000.1	Glyma10g01290	GH28	10	935107..937794	475	5.92 / 51627.18
Glyma.10G016100.1	Glyma10g02030	GH28	10	1448652..1453370	456	5.08 / 48957.78
Glyma.10G088900.1	Glyma10g11480	GH28	10	11856714..11861649	438	9.08 / 48323.93
Glyma.10G103200.1	Glyma10g17550	GH28	10	21744662..21749301	477	5.26 / 51457.89
Glyma.10G138100.1	Glyma10g27840	GH28	10	37181749..37186039	464	5.62 / 51190.97
Glyma.10G230900.1	Glyma10g37530	GH28	10	46072235..46075548	466	6.39 / 50754.00
Glyma.10G231000.1	---------	GH28	10	46077416..46080227	480	7.10 / 52420.87
Glyma.10G231100.1	---------	GH28	10	46085150..46088062	471	8.33 / 51424.88
Glyma.12G003700.1	Glyma12g00630	GH28	12	294751..296671	360	5.96 / 38181.70
Glyma.12G012200.1	Glyma12g01480	GH28	12	895961..899249	440	8.11 / 48189.36
Glyma.13G111900.1	Glyma13g17170	GH28	13	22524471..22532116	491	9.01 / 54963.12
Glyma.13G364700.1	Glyma13g44140	GH28	13	45100703..45104460	401	9.28 / 43146.36
Glyma.14G006100.6	Glyma14g00930	GH28	14	484966..490050	383	6.59 / 41912.82
Glyma.14G032900.1	Glyma14g03710	GH28	14	2393952..2399559	446	5.77 / 48553.97
Glyma.14G044200.1	Glyma14g04850	GH28	14	3352725..3354812	347	6.09 / 36752.05
Glyma.14G152200.1	Glyma14g24151	GH28	14	32993506..32995974	293	6.77 / 32586.30
Glyma.14G191400.1	Glyma14g37030	GH28	14	45610980..45612600	386	9.28 / 42020.42
Glyma.15G008900.1	Glyma15g01166	GH28	15	704424..708837	425	9.26 / 45760.60
Glyma.15G009800.6	Glyma15g01250	GH28	15	755205..758859	342	8.97 / 50704.18
Glyma.15G127500.1	Glyma15g13360	GH28	15	10122886..10128876	408	8.46 / 43851.91
Glyma.15G136700.2	Glyma15g14540	GH28	15	11053772..11059037	479	4.71 / 52182.78
Glyma.15G146800.1	Glyma15g15690	GH28	15	12076031..12079018	471	5.59 / 50860.47
Glyma.15G179500.1	Glyma15g19820	GH28	15	17219937..17225941	489	9.28 / 54073.18
Glyma.15G196100.1	Glyma15g23310	GH28	15	22509381..22513175	401	8.65 / 42927.34
Glyma.15G275400.1	Glyma15g43080	GH28	15	51403963..51408843	439	9.06 / 48509.85
Glyma.16G033000.2	Glyma16g03680	GH28	16	3116063..3122058	489	8.70 / 53888.78
Glyma.16G179000.1	Glyma16g29780	GH28	16	33962757..33966062	477	5.54 / 52450.88
Glyma.17G029700.1	Glyma17g03300	GH28	17	2189547..2192494	449	5.16 / 48703.36
Glyma.17G047800.1	Glyma17g05550	GH28	17	3621562..3630290	492	8.44 / 54986.05
Glyma.18G116400.1	Glyma18g14640	GH28	18	14247625..14252903	442	7.65 / 48150.68
Glyma.18G139800.1	Glyma18g19586	GH28	18	21100714..21107360	881	5.42 / 96354.69
Glyma.18G139900.4	Glyma18g19670	GH28	18	21123973..21129260	405	7.82 / 58628.27
Glyma.18G236700.1	Glyma18g47130	GH28	18	52558809..52562720	484	6.38 / 53263.69
Glyma.19G006200.1	Glyma19g00230	GH28	19	590763..595425	443	5.83 / 47335.07
Glyma.19G140600.1	Glyma19g32241	GH28	19	40185556..40189614	523	7.15 / 57865.44
Glyma.19G213400.1	Glyma19g40100	GH28	19	46681858..46685501	482	5.07 / 52242.84
Glyma.19G219700.2	Glyma19g40740	GH28	19	47198635..47201809	447	6.85 / 50601.56
Glyma.19G221600.3	Glyma19g40940	GH28	19	47338861..47342854	467	4.86 / 51436.66
Glyma.19G221600.3	Glyma19g40940	GH28	19	47338816..47342912	467	8.89 / 50668.84
Glyma.19G226500.1	Glyma19g41430	GH28	19	47823250..47825956	459	8.43 / 40752.18
Glyma.20G023200.1	Glyma20g02840	GH28	20	2459936..2463277	386	9.20 / 44066.69
Glyma.U016300.1	Glyma11g16430	GH28	Scaff	2577809..2587232	402	6.85 / 50601.56
Glyma.01G170200.1	Glyma01g37541	GH35	1	50763806..50769670	849	7.05 / 94457.91
Glyma.02G051700.1	Glyma02g05790	GH35	2	4701890..4708072	848	7.51 / 94566.43
Glyma.02G070700.1	Glyma02g07770	GH35	2	6225499..6230072	835	6.12 / 93739.85
Glyma.04G003900.1	Glyma04g00520	GH35	4	318939..321963	844	8.94 / 94276.45
Glyma.04G028600.1	Glyma04g03120	GH35	4	2318784..2324254	736	8.37 / 82064.12
Glyma.04G208400.1	Glyma04g38580	GH35	4	48074495..48084993	717	5.72 / 81252.91
Glyma.04G208500.1	Glyma04g38590	GH35	4	48086649..48100254	843	8.07 / 93951.00
Glyma.04G247300.1	Glyma04g42620	GH35	4	51443401..51452808	896	8.78 / 78252.89
Glyma.06G028700.1	Glyma06g03160	GH35	6	2223509..2228008	713	8.70 / 79486.46
Glyma.06G115400.1	Glyma06g12150	GH35	6	9392222..9401073	697	8.37 / 78223.76
Glyma.06G157200.1	Glyma06g16420	GH35	6	12906765..12916827	845	7.47 / 94058.04
Glyma.06G157300.1	Glyma06g16430	GH35	6	12919139..12927464	717	5.05 / 80758.95
Glyma.07G010400.1	Glyma07g01250	GH35	7	783384..789811	845	8.66 / 93578.52
Glyma.07G106500.1	Glyma07g12010	GH35	7	10332437..10337624	846	6.05 / 96089.07
Glyma.07G106700.1	Glyma07g12060	GH35	7	10360665..10366042	846	6.08 / 96254.33
Glyma.08G002500.1	Glyma08g00470	GH35	8	176675..182624	704	5.32 / 79361.20
Glyma.08G111000.1	Glyma08g11670	GH35	8	8528833..8543885	909	6.13 / 102488.10
Glyma.08G193500.1	Glyma08g20650	GH35	8	15578658..15585462	843	8.71 / 93346.22
Glyma.09G062900.1	Glyma09g07100	GH35	9	6004419..6011041	721	8.24 / 79823.53
Glyma.09G122900.1	Glyma09g21970	GH35	9	29607520..29612443	832	8.06 / 93895.17
Glyma.09G123000.1	Glyma09g21980	GH35	9	29614666..29619292	720	8.55 / 81449.38
Glyma.11G073100.1	Glyma11g07760	GH35	11	5452404..5458366	853	7.94 / 95092.93
Glyma.11G107600.1	Glyma11g11500	GH35	11	8210966..8217508	842	8.67 / 94342.62
Glyma.11G147900.1	Glyma11g20730	GH35	11	11401551..11409124	838	6.60 / 91248.00
Glyma.12G032600.1	Glyma12g03650	GH35	12	2460810..2466316	843	8.71 / 94785.29
Glyma.12G173700.1	Glyma12g29660	GH35	12	33046449..33054373	840	6.43 / 91892.79
Glyma.13G104000.1	---------	GH35	13	21870188..21875985	839	8.08 / 93269.10
Glyma.13G112300.1	Glyma13g17240	GH35	13	22572548..22576778	827	5.58 / 92168.39
Glyma.13G327000.1	Glyma13g40200	GH35	13	42188111..42195363	840	6.30 / 91655.46
Glyma.13G349600.1	Glyma13g42560	GH35	13	43932077..43942547	708	7.65 / 80180.58
Glyma.13G350700.1	Glyma13g42680	GH35	13	44006167..44012783	841	7.00 / 93306.21
Glyma.14G070600.1	Glyma14g07700	GH35	14	5921265..5927784	732	8.65 / 81458.29
Glyma.15G023800.1	Glyma15g02750	GH35	15	1904675..1911260	840	7.24 / 93257.05
Glyma.15G169500.1	Glyma15g18430	GH35	15	15199516..15205865	721	8.06 / 80004.65
Glyma.16G048800.1	Glyma16g05320	GH35	16	4686856..4692053	750	6.18 / 84389.17
Glyma.16G083700.1	Glyma16g09490	GH35	16	9551474..9554224	826	7.96 / 92466.52
Glyma.16G131800.1	Glyma16g24440	GH35	16	28739594..28745224	848	6.90 / 94552.32
Glyma.17G047400.1	Glyma17g05250	GH35	17	3579765..3583758	844	6.14 / 94201.31
Glyma.17G055100.2	Glyma17g06280	GH35	17	4184107..4189855	759	7.71 / 93149.92
Glyma.17G254100.1	Glyma17g37270	GH35	17	40810273..40817063	732	8.65 / 81713.48
Glyma.U018900.2	Glyma11g16010	GH35	Scaff	3187594..3193966	781	6.98 / 91187.16
Glyma.01G042700.1	Glyma01g04970	PL1	1	4664908..4668011	448	8.98 / 50659.46
Glyma.01G178900.1	Glyma01g38540	PL1	1	51497910..51499432	373	9.41 / 41841.11
Glyma.02G020600.1	Glyma02g02460	PL1	2	1871844..1875014	447	8.97 / 50354.29
Glyma.03G185400.1	Glyma03g34260	PL1	3	39724678..39728303	470	5.50 / 52121.99
Glyma.04G173900.1	Glyma04g34260	PL1	4	43546900..43549881	435	9.18 / 48798.65
Glyma.04G191100.1	Glyma04g36520	PL1	4	46174420..46176838	408	5.99 / 44678.17
Glyma.05G044000.1	Glyma05g02890	PL1	5	3923874..3926045	406	6.72 / 44395.95
Glyma.05G114000.1	Glyma05g23950	PL1	5	30173156..30176087	404	7.00 / 44665.10
Glyma.06G174700.1	Glyma06g18370	PL1	6	14770593..14773273	408	6.09 / 44793.31
Glyma.06G190700.1	Glyma06g20280	PL1	6	16732000..16734490	333	9.31 / 37270.93
Glyma.08G296900.1	Glyma08g40820	PL1	8	41297891..41301852	451	8.48 / 51001.66
Glyma.08G356800.1	Glyma08g47161	PL1	8	46926771..46933386	451	8.72 / 49650.22
Glyma.09G006000.1	Glyma09g00850	PL1	9	463598..465470	397	5.87 / 43586.46
Glyma.10G046100.1	Glyma10g05290	PL1	10	4117216..4120426	379	8.30 / 42106.83
Glyma.10G125000.1	Glyma10g24630	PL1	10	32669281..32675010	450	8.29 / 49866.39
Glyma.10G277200.1	Glyma10g42390	PL1	10	49938040..49943119	504	5.84 / 54910.77
Glyma.11G063300.1	Glyma11g06761	PL1	11	4788340..4789865	391	9.54 / 43910.54
Glyma.11G210600.1	Glyma13g21880	PL1	11	30326671..30328222	375	9.51 / 41794.17
Glyma.11G244800.1	Glyma11g37620	PL1	11	33848091..33851130	371	8.89 / 40856.07
Glyma.11G244900.1	Glyma11g37610	PL1	11	33856985..33859507	402	8.91 / 44207.19
Glyma.13G064700.1	Glyma13g05150	PL1	13	16424596..16427361	443	8.83 / 49045.01
Glyma.13G134200.1	Glyma13g19670	PL1	13	24643078..24646171	366	8.29 / 40855.14
Glyma.13G145900.1	Glyma13g20890	PL1	13	25889883..25895793	477	5.93 / 52469.21
Glyma.15G110500.1	Glyma15g11700	PL1	15	8672846..8674609	373	9.21 / 40768.74
Glyma.16G142400.1	Glyma16g25710	PL1	16	30096015..30097744	382	8.82 / 42854.28
Glyma.17G011200.1	Glyma17g01470	PL1	17	896329..899051	398	8.90 / 43904.16
Glyma.17G126500.1	Glyma17g13550	PL1	17	10078819..10080944	406	6.75 / 44434.00
Glyma.18G012200.1	Glyma18g01560	PL1	18	858069..860478	405	8.95 / 44702.89
Glyma.18G012300.1	Glyma18g01570	PL1	18	868323..870618	392	9.19 / 43268.28
Glyma.18G175300.1	Glyma18g38430	PL1	18	41509717..41516615	451	8.60 / 49567.00
Glyma.18G255900.1	Glyma18g49090	PL1	18	54205788..54208935	440	8.42 / 49096.25
Glyma.19G009200.1	Glyma19g01220	PL1	19	878070..880597	290	6.23 / 32464.89
Glyma.19G020200.1	Glyma19g02390	PL1	19	2157221..2159632	443	9.16 / 49143.27
Glyma.19G053800.1	Glyma19g07490	PL1	19	8832961..8836400	404	6.80 / 44632.11
Glyma.20G077300.1	Glyma20g19200	PL1	20	27993600..27999492	448	8.48 / 49492.86
Glyma.20G112600.1	Glyma20g24670	PL1	20	35468911..35474203	502	5.83 / 54757.55
Glyma.20G240800.1	Glyma20g38490	PL1	20	47192875..47195439	334	6.64 / 37762.87
Glyma.01G020800.1	Glyma01g02560	PL4	1	2092161..2100211	672	8.63 / 76225.19
Glyma.02G216300.1	Glyma02g38050	PL4	2	40302868..40309268	651	4.90 / 74152.64
Glyma.04G091100.1	Glyma04g09660	PL4	4	8006050..8011283	530	5.43 / 59654.69
Glyma.04G091200.1	Glyma04g09670	PL4	4	8019202..8024265	643	5.16 / 73361.69
Glyma.04G091300.1	Glyma04g09680	PL4	4	8027224..8032858	705	6.13 / 80898.67
Glyma.06G092800.1	Glyma06g09760	PL4	6	7312471..7319568	636	5.82 / 72437.06
Glyma.06G092900.1	Glyma06g09770	PL4	6	7320895..7325797	643	5.11 / 73081.08
Glyma.08G275500.1	Glyma08g37410	PL4	8	36602248..36612019	686	8.46 / 78594.89
Glyma.08G275600.1	Glyma08g37420	PL4	8	36651966..36657692	551	6.96 / 63080.15
Glyma.09G201300.1	Glyma09g33400	PL4	9	42545830..42553647	667	8.74 / 75784.68
Glyma.18G150600.1	Glyma18g27090	PL4	18	27786595..27795631	685	6.16 / 78140.32
Glyma.01G151600.1	Glyma01g35480	PAE	1	48838641..48846591	450	8.93 / 50111.59
Glyma.02G006600.1	Glyma02g00930	PAE	2	701761..706633	419	4.93 / 46360.45
Glyma.03G225400.1	Glyma03g38430	PAE	3	42775604..42781630	459	5.94 / 50419.18
Glyma.03G227600.1	Glyma03g38650	PAE	3	42945624..42950889	421	6.56 / 46938.22
Glyma.09G216800.1	Glyma09g35050	PAE	9	43995838..44003332	449	8.74 / 49845.27
Glyma.10G139200.1	Glyma10g27960	PAE	10	37299583..37309070	426	4.88 / 47050.09
Glyma.10G142100.1	Glyma10g28230	PAE	10	37558420..37563692	421	8.30 / 47042.32
Glyma.10G234400.1	Glyma10g37890	PAE	10	46346980..46355826	396	8.51 / 44973.44
Glyma.13G117000.1	Glyma13g17740	PAE	13	23019414..23027433	428	9.18 / 48340.26
Glyma.16G075700.1	Glyma16g08230	PAE	16	7628477..7632088	398	6.72 / 43933.58
Glyma.16G075800.1	Glyma16g08240	PAE	16	7646542..7651379	398	5.90 / 43913.54
Glyma.16G107300.1	Glyma16g17190	PAE	16	21775317..21781373	414	8.69 / 45875.34
Glyma.16G107600.1	Glyma16g17120	PAE	16	21879467..21884104	398	5.25 / 44099.63
Glyma.17G042900.1	Glyma17g04770	PAE	17	3192673..3198527	419	9.37 / 47031.83
Glyma.18G179800.1	Glyma18g39570	PAE	18	43340286..43350589	427	7.21 / 47931.52
Glyma.19G222400.1	Glyma19g41030	PAE	19	47460974..47466882	461	6.41 / 50737.59
Glyma.19G224500.1	Glyma19g41240	PAE	19	47664635..47670007	420	6.88 / 46994.35
Glyma.20G090500.1	Glyma20g22210	PAE	20	33289799..33295007	424	8.29 / 47224.53
Glyma.20G159900.2	Glyma20g29930	PAE	20	39833259..39843375	398	8.57 / 45048.57
Glyma.01G006800.1	Glyma01g01010	PME	1	664159..668838	379	8.97 / 41593.53
Glyma.01G066000.1	Glyma01g08690	PME	1	10191246..10193108	369	8.13 / 40413.00
Glyma.01G066100.1	Glyma01g08730	PME	1	10337068..10338889	369	8.12 / 40352.93
Glyma.01G066300.1	Glyma01g08760	PME	1	10403999..10405863	369	8.42 / 40408.01
Glyma.01G068100.1	Glyma01g09350	PME	1	11335559..11337504	369	7.60 / 40234.81
Glyma.01G209500.1	Glyma01g41820	PME	1	54105335..54109214	363	9.03 / 40322.46
Glyma.02G086900.1	Glyma02g09540	PME	2	7553127..7557516	336	8.73 / 37676.71
Glyma.02G124800.1	Glyma02g13820	PME	2	12472245..12474257	369	8.63 / 40185.90
Glyma.02G299200.1	Glyma02g46880	PME	2	47623378..47626682	383	5.10 / 42245.46
Glyma.02G299300.1	Glyma02g46890	PME	2	47630635..47633874	358	9.49 / 39810.23
Glyma.05G190300.1	Glyma05g32380	PME	5	37601844..37604696	554	6.32 / 59938.69
Glyma.05G190400.1	---------	PME	5	37606978..37608168	262	8.65 / 29098.79
Glyma.05G226000.1	Glyma05g35930	PME	5	40458098..40461736	375	9.05 / 41164.00
Glyma.06G152000.1	Glyma06g15711	PME	6	12384370..12387657	343	6.09 / 38109.67
Glyma.07G125100.1	Glyma07g14930	PME	7	14898051..14902660	441	9.19 / 48996.39
Glyma.07G173500.1	Glyma07g27450	PME	7	30550104..30554041	298	6.14 / 33148.03
Glyma.08G033000.1	Glyma08g03700	PME	8	2628178..2631806	375	9.20 / 41250.18
Glyma.08G147900.1	Glyma08g15650	PME	8	11278955..11281587	555	5.79 / 60021.53
Glyma.09G035100.1	Glyma09g03960	PME	9	2938499..2940469	346	8.38 / 38714.94
Glyma.10G146500.1	Glyma10g28753	PME	10	38143564..38145279	330	7.97 / 36632.43
Glyma.11G032700.1	Glyma11g03560	PME	11	2387415..2390834	358	8.85 / 39553.56
Glyma.13G113700.1	Glyma13g17390	PME	13	22703876..22707284	353	9.11 / 38684.79
Glyma.14G014500.1	---------	PME	14	1057710..1061895	257	4.73 / 28432.56
Glyma.14G020300.1	Glyma14g02385	PME	14	1442687..1444895	327	5.33 / 36270.81
Glyma.17G141700.1	Glyma17g15070	PME	17	11523871..11527477	354	8.80 / 39189.51
Glyma.19G145700.1	Glyma19g32760	PME	19	40667415..40669985	395	6.16 / 43225.47
Glyma.19G187800.1	Glyma19g37180	PME	19	44594914..44598298	410	6.32 / 45619.04
EXP = Expansins, XTH = Xyloglucan endotransglucosylases/hydrolases, GH9 = Endo-1,4-β-glucanases, GH10 = Endo-xylanases, GH17 = Glucan 1,3- β-glucosidases, GH28 = Polygalacturonases, β –Galactosidases, PL1 = Pectate and pectin lyases, PL2 = Rhamnogalacturonana l lyases, PME = Pectin methyl esterases, and PAE = Pectin acetyl esterases.

## Sheet: Supplementary Table S2
Supplemntary table S2. Intron-Exon organization of soybean CWRD gene families
Gene ID	Family	Ch. No.	No. of Introns	Int. Phase	Int.1	Int.2	Int.3	Int.4	Int.5	Int.6	Int.7	Int.8	Int.9	Int.10	Int.11	Int.12	Int.13	Int.14	Int.15	Int.16	Int.17	Int.18	Int.19	Int.20	Gene ID	Family	Ch. No.	No. of Exons	Ex.1	Ex.2	Ex.3	Ex.4	Ex.5	Ex.6	Ex.7	Ex.8	Ex.9	Ex.10	Ex.11	Ex.12	Ex.13	Ex.14	Ex.15	Ex.16	Ex.17	Ex.18	Ex.19	Ex.20	Ex.21
Glyma.01G050100.1	EXP	1	3	1,2	117	114	568																		Glyma.01G050100	EXP	1	4	223	138	313	918
Glyma.01G077000.1	EXP	1	3	1,0,2	208	711	245																		Glyma.01G077000	EXP	1	4	266	113	191	512
Glyma.01G214400.1	EXP	1	2	1	198	371																			Glyma.01G214400	EXP	1	3	205	316	575
Glyma.02G109100.1	EXP	2	3	1,2	122	108	628																		Glyma.02G109100	EXP	2	4	257	138	313	888
Glyma.02G235900.1	EXP	2	2	1,2	636	1121																			Glyma.02G235900	EXP	2	3	256	812	313
Glyma.02G240900.1	EXP	2	1	2	919																				Glyma.02G240900	EXP	2	2	809	661
Glyma.02G248500.1	EXP	2	1	2	1022																				Glyma.02G248500	EXP	2	2	568	634
Glyma.03G033800.1	EXP	3	3	1,0,2	426	750	617																		Glyma.03G033800	EXP	3	4	208	113	188	511
Glyma.03G035800.1	EXP	3	2	1,2	1557	1095																			Glyma.03G035800	EXP	3	3	156	316	420
Glyma.03G225900.1	EXP	3	2	1,2	167	157																			Glyma.03G225900	EXP	3	3	296	322	994
Glyma.04G021600.1	EXP	4	2	1,2	225	521																			Glyma.04G021600	EXP	4	3	276	322	700
Glyma.04G167800.1	EXP	4	2	1,2	590	1224																			Glyma.04G167800	EXP	4	3	220	313	802
Glyma.04G222100.1	EXP	4	2	1,2	299	316																			Glyma.04G222100	EXP	4	3	202	313	654
Glyma.05G051200.1	EXP	5	3	1,0,2	164	259	738																		Glyma.05G051200	EXP	5	4	166	233	80	211
Glyma.06G021700.1	EXP	6	2	1,2	186	587																			Glyma.06G021700	EXP	6	3	206	322	687
Glyma.06G021800.1	EXP	6	2	1,2	239	250																			Glyma.06G021800	EXP	6	3	127	325	307
Glyma.06G143300.1	EXP	6	2	1,2	344	322																			Glyma.06G143300	EXP	6	3	220	313	726
Glyma.06G195000.1	EXP	6	2	1,2	411	1219																			Glyma.06G195000	EXP	6	3	217	313	787
Glyma.06G246400.1	EXP	6	2	1,2	933	1152																			Glyma.06G246400	EXP	6	3	208	310	643
Glyma.06G294500.1	EXP	6	3	1,2,0	556	654	1324																		Glyma.06G294500	EXP	6	4	273	301	130	703
Glyma.06G294600.1	EXP	6	2	1,2	93	505																			Glyma.06G294600	EXP	6	3	598	671	319
Glyma.07G132600.1	EXP	7	2	1,2	705	2136																			Glyma.07G132600	EXP	7	3	245	319	784
Glyma.07G229000.1	EXP	7	3	1,2	144	130	429																		Glyma.07G229000	EXP	7	4	200	130	313	908
Glyma.08G243200.1	EXP	8	1	1	830																				Glyma.08G243200	EXP	8	2	177	626
Glyma.09G236200.2	EXP	9	2	2,1	120	560																			Glyma.09G236200	EXP	9	3	290	289	839
Glyma.10G122300.1	EXP	10	3	1,0,2	99	585	720																		Glyma.10G122300	EXP	10	4	279	113	191	425
Glyma.10G122600.1	EXP	10	3	1,2	126	589	885																		Glyma.10G122600	EXP	10	4	422	113	188	413
Glyma.10G140200.1	EXP	10	2	1,2	252	172																			Glyma.10G140200	EXP	10	3	197	322	658
Glyma.11G027600.1	EXP	11	2	1,0,2	131	82																			Glyma.11G027600	EXP	11	3	215	316	614
Glyma.11G096700.1	EXP	11	4	1,2	88	122	474	70																	Glyma.11G096700	EXP	11	5	575	110	179	133	480
Glyma.11G139100.1	EXP	11	3	1,2	302	80	1186																		Glyma.11G139100	EXP	11	4	62	241	319	694
Glyma.11G160000.1	EXP	11	2	1,2	916	516																			Glyma.11G160000	EXP	11	3	234	313	670
Glyma.11G219400.1	EXP	11	2	1,2	115	918																			Glyma.11G219400	EXP	11	3	228	319	743
Glyma.12G022800.1	EXP	12	4	1,0,2	106	114	480	102																	Glyma.12G022800	EXP	12	5	285	110	179	133	599
Glyma.12G062700.1	EXP	12	2	1,2	132	1098																			Glyma.12G062700	EXP	12	3	198	319	764
Glyma.12G111100.1	EXP	12	2	1,2	95	318																			Glyma.12G111100	EXP	12	3	283	319	1005
Glyma.12G111200.1	EXP	12	3	1,2,0	625	2347	1159																		Glyma.12G111200	EXP	12	4	328	301	130	744
Glyma.12G150900.1	EXP	12	2	1,2	838	1366																			Glyma.12G150900	EXP	12	3	208	310	702
Glyma.12G203600.1	EXP	12	3	1,2,0	338	898	1321																		Glyma.12G203600	EXP	12	4	377	301	130	598
Glyma.13G298100.1	EXP	13	3	1,2,0	95	78	1255																		Glyma.13G298100	EXP	13	4	268	301	130	809
Glyma.13G336600.1	EXP	13	1	1	73																				Glyma.13G336600	EXP	13	2	1097	332
Glyma.14G068000.1	EXP	14	1	2	995																				Glyma.14G068000	EXP	14	2	845	988
Glyma.14G203900.1	EXP	14	2	2,1	607	1049																			Glyma.14G203900	EXP	14	3	200	313	893
Glyma.14G210500.1	EXP	14	1	2	1094																				Glyma.14G210500	EXP	14	2	575	635
Glyma.14G221500.1	EXP	14	1	2	299																				Glyma.14G221500	EXP	14	2	230	859
Glyma.15G037700.1	EXP	15	2	1,2	133	250																			Glyma.15G037700	EXP	15	3	269	319	696
Glyma.17G101400.4	EXP	17	2	1,2	781	1031																			Glyma.17G101400	EXP	17	3	190	791	313
Glyma.17G133100.1	EXP	17	3	1,2	184	651	2116																		Glyma.17G133100	EXP	17	4	217	316	1062	2386
Glyma.17G260400.1	EXP	17	2	1,2	224	499																			Glyma.17G260400	EXP	17	3	388	322	649
Glyma.18G038000.1	EXP	18	2	1,2	90	821																			Glyma.18G038000	EXP	18	3	210	319	661
Glyma.18G054000.1	EXP	18	2	1,2	1009	521																			Glyma.18G054000	EXP	18	3	242	313	712
Glyma.18G153500.1	EXP	18	2	1,2	1024	1618																			Glyma.18G153500	EXP	18	3	273	319	764
Glyma.18G181700.1	EXP	18	2	1,2	717	3030																			Glyma.18G181700	EXP	18	3	348	319	814
Glyma.18G260900.1	EXP	18	3	1,2	196	114	545																		Glyma.18G260900	EXP	18	4	164	131	289	986
Glyma.19G024200.1	EXP	19	2	1,2	217	688																			Glyma.19G024200	EXP	19	3	220	289	871
Glyma.19G186700.1	EXP	19	2	1,2	141	877																			Glyma.19G186700	EXP	19	3	248	316	481
Glyma.19G222900.1	EXP	19	2	1,2	163	119																			Glyma.19G222900	EXP	19	3	163	322	464
Glyma.20G033900.2	EXP	20	3	1,2	155	123	396																		Glyma.20G033900	EXP	20	4	109	131	313	1059
Glyma.20G089100.3	EXP	20	4	1,2	131	823	163	206																	Glyma.20G089100	EXP	20	5	81	84	247	322	566
Glyma.U014500.1	EXP	Scaff	3	1,0,2	256	538	502																		Glyma.U014500	EXP	Scaff	4	266	113	191	501
Glyma.01G148000.1	EXP	1	5	1,2	143	461	92	388	40																Glyma.01G148000.1	EXP	1	6	82	107	162	159	70	77
Glyma.01G202100.1	EXP	1	4	1,2	88	532	105	396																	Glyma.01G202100.1	EXP	1	5	139	107	182	133	207
Glyma.01G204800.1	EXP	1	3	1,2	434	387	698																		Glyma.01G204800.1	EXP	1	4	336	107	315	427
Glyma.05G065300.1	EXP	5	3	1,2	136	393	309																		Glyma.05G065300.1	EXP	5	4	258	113	312	421
Glyma.05G065700.1	EXP	5	3	1,2	695	399	630																		Glyma.05G065700.1	EXP	5	4	257	113	312	457
Glyma.05G065800.1	EXP	5	3	1,2	468	136	612																		Glyma.05G065800.1	EXP	5	4	264	107	315	421
Glyma.05G069100.1	EXP	5	4	1,2	84	600	137	483																	Glyma.05G069100.1	EXP	5	5	168	50	182	133	429
Glyma.11G038300.1	EXP	11	3	1,2	411	391	432																		Glyma.11G038300.1	EXP	11	4	240	107	315	415
Glyma.11G040700.1	EXP	11	4	1,2	86	509	108	401																	Glyma.11G040700.1	EXP	11	5	159	107	182	133	379
Glyma.17G146900.1	EXP	17	3	1,0,2	385	327	410																		Glyma.17G146900.1	EXP	17	4	382	107	892	309
Glyma.17G147200.1	EXP	17	3	1,0,2	385	327	410																		Glyma.17G147200.1	EXP	17	4	483	107	309	631
Glyma.17G147400.1	EXP	17	3	1,2	128	329	289																		Glyma.17G147400.1	EXP	17	4	269	113	312	462
Glyma.17G147500.1	EXP	17	3	1,2	703	315	595																		Glyma.17G147500.1	EXP	17	4	296	113	312	414
Glyma.17G147600.1	EXP	17	3	1,2,0	432	465	620																		Glyma.17G147600.1	EXP	17	4	250	107	315	492
Glyma.17G151700.1	EXP	17	4	1,2	88	601	111	382																	Glyma.17G151700.1	EXP	17	5	245	107	182	133	494
Glyma.18G044100.1	EXP	18	2	1,2	663	1659																			Glyma.18G044100.1	EXP	18	3	65	492	408
Glyma.18G265400.1	EXP	18	2		850	74																			Glyma.18G265400.1	EXP	18	3	139	161	387
Glyma.01G055200	Yieldins	1	1	1	365																				Glyma.01G055200	Yieldins	1	2	726	407
Glyma.02G113600	Yieldins	2	1	1	392																				Glyma.02G113600	Yieldins	2	2	589	394
Glyma.03G254300	Yieldins	5	1		343																				Glyma.03G254300	Yieldins	5	2	497	771
Glyma.05G075000	Yieldins	7	1	0	343																				Glyma.05G075000	Yieldins	7	2	497	771
Glyma.07G061600	Yieldins	8	1	2	724																				Glyma.07G061600	Yieldins	8	2	344	526
Glyma.08G299700	Yieldins	9	0		Intronless																				Glyma.08G299700	Yieldins	9	1	1041
Glyma.09G126200	Yieldins	10	2	1	548	22																			Glyma.09G126200	Yieldins	10	3	406	114	359
Glyma.10G227700	Yieldins	12	0		Intronless																				Glyma.10G227700	Yieldins	12	1	1467
Glyma.12G156600	Yieldins	13	0		Intronless																				Glyma.12G156600	Yieldins	13	1	1177
Glyma.13G155800	Yieldins	15	1	1	809																				Glyma.13G155800	Yieldins	15	2	1102	358
Glyma.15G015100	Yieldins	15	6	1,0,2	323	90	92	86	85	86															Glyma.15G015100	Yieldins	15	7	1262	105	212	211	238	151	783
Glyma.15G206400	Yieldins	15	6	1,0,2	710	125	586	1548	106	151															Glyma.15G206400	Yieldins	15	7	1434	132	167	211	238	151	343
Glyma.15G206800	Yieldins	15	1	1	431																				Glyma.15G206800	Yieldins	15	2	1087	374
Glyma.16G173000	Yieldins	16	1	1	377																				Glyma.16G173000	Yieldins	16	2	444	700
Glyma.17G076100	Yieldins	17	1	1	159																				Glyma.17G076100	Yieldins	17	2	331	1136
Glyma.17G103500	Yieldins	17	1	1	358																				Glyma.17G103500	Yieldins	17	2	1128	341
Glyma.17G217000	Yieldins	17	1	1	780																				Glyma.17G217000	Yieldins	17	2	1237	302
Glyma.18G120200	Yieldins	18	0		Intronless																				Glyma.18G120200	Yieldins	18	1	918
Glyma.18G120700	Yieldins	18	0		Intronless																				Glyma.18G120700	Yieldins	18	1	1494
Glyma.18G120900	Yieldins	18	1	1	90																				Glyma.18G120900	Yieldins	18	2	640	146
Glyma.19G076200	Yieldins	19	1	0	361																				Glyma.19G076200	Yieldins	19	2	357	704
Glyma.20G035400	Yieldins	20	6	1,0,2	526	86	64	274	288	465															Glyma.20G035400	Yieldins	20	7	1174	111	206	211	238	151	499
Glyma.20G164600	Yieldins	20	0		Intronless																				Glyma.20G164600	Yieldins	20	1	1995
Glyma.20G164700	Yieldins	20	0		Intronless																				Glyma.20G164700	Yieldins	20	1	1277
Glyma.20G164900	Yieldins	20	0		Intronless																				Glyma.20G164900	Yieldins	20	1	1377
Glyma.01G013900.2	XTH	1	1	1,0,2	1272																				Glyma.01G013900	XTH	1	2	296	839
Glyma.01G146000.1	XTH	1	3	1,0,2	1039	166	368																		Glyma.01G146000	XTH	1	4	224	101	194	678
Glyma.01G196800.1	XTH	1	3	1,0,2	116	138	258																		Glyma.01G196800	XTH	1	4	401	101	197	957
Glyma.02G287200.1	XTH	2	2	0,2	150	211																			Glyma.02G287200	XTH	2	3	270	194	388
Glyma.03G184500.1	XTH	3	3	1,0,2	110	107	787																		Glyma.03G184500	XTH	3	4	301	101	218	1047
Glyma.05G109600.1	XTH	5	3	1,0,2	200	98	747																		Glyma.05G109600	XTH	5	4	204	101	197	711
Glyma.05G138700.2	XTH	5	4	1,0,2	160	498	565	279																	Glyma.05G138700	XTH	5	5	411	101	209	707	191
Glyma.05G150400.1	XTH	5	2	0,2	1138	281																			Glyma.05G150400	XTH	5	3	521	194	785
Glyma.05G163900.1	XTH	5	2	0,2	450	190																			Glyma.05G163900	XTH	5	3	392	194	566
Glyma.06G302300.1	XTH	6	3	1,0,2	183	561	669																		Glyma.06G302300	XTH	6	4	267	101	194	648
Glyma.07G174800.2	XTH	7	4	1,0,2	103	507	886	597																	Glyma.07G174800	XTH	7	5	484	101	209	512	330
Glyma.08G035900.2	XTH	8	2	1,0,2	121	101																			Glyma.08G035900	XTH	8	3	274	194	466
Glyma.08G093900.2	XTH	8	4	1,0,2	137	400	552	442																	Glyma.08G093900	XTH	8	5	395	101	209	527	164
Glyma.08G121200.1	XTH	8	2	0,2	434	316																			Glyma.08G121200	XTH	8	3	503	194	531
Glyma.08G350000.1	XTH	8	3	0,1	1387	266	692																		Glyma.08G350000	XTH	8	4	242	101	194	663
Glyma.09G062600.1	XTH	9	2	0,2	505	418																			Glyma.09G062600	XTH	9	3	423	194	643
Glyma.09G193500.1	XTH	9	3	1,0,2	412	179	354																		Glyma.09G193500	XTH	9	4	205	101	194	707
Glyma.09G208300.1	XTH	9	3	0,2	127	624	1312																		Glyma.09G208300	XTH	9	4	305	101	1900-07-27	728
Glyma.10G054200.1	XTH	10	3	1,0,2	94	313	779																		Glyma.10G054200	XTH	10	4	310	101	218	1028
Glyma.10G251700.1	XTH	10	3	1,0,2	136	296	658																		Glyma.10G251700	XTH	10	4	428	101	203	575
Glyma.10G254500.1	XTH	10	3	1,0,2	91	87	415																		Glyma.10G254500	XTH	10	4	201	101	194	675
Glyma.11G044800.1	XTH	11	3	1,0,2	114	87	231																		Glyma.11G044800	XTH	11	4	340	101	197	1084
Glyma.11G193600.1	XTH	11	3	1,0,2	214	111	614																		Glyma.11G193600	XTH	11	4	349	101	218	850
Glyma.11G253900.1	XTH	11	2	1,0,2	387	94																			Glyma.11G253900	XTH	11	3	357	194	650
Glyma.12G080100.1	XTH	12	3	1,0,2	226	103	968																		Glyma.12G080100	XTH	12	4	296	101	218	884
Glyma.12G101800.1	XTH	12	3	1,0,2	183	520	566																		Glyma.12G101800	XTH	12	4	273	101	194	640
Glyma.12G178000.1	XTH	12	3	1,0,2	336	109	427																		Glyma.12G178000	XTH	12	4	416	101	218	814
Glyma.12G197600.1	XTH	12	3	1,0,2	188	690	365																		Glyma.12G197600	XTH	12	4	358	101	194	778
Glyma.13G094900.1	XTH	13	2	1,0,2	163	97																			Glyma.13G094900	XTH	13	3	543	194	588
Glyma.13G095000.1	XTH	13	2	2	111	125																			Glyma.13G095000	XTH	13	3	464	194	554
Glyma.13G095200.1	XTH	13	2	2	129	130																			Glyma.13G095200	XTH	13	3	545	194	564
Glyma.13G095300.1	XTH	13	2	2	172	108																			Glyma.13G095300	XTH	13	3	381	194	596
Glyma.13G103100.1	XTH	13	2	2	125	364																			Glyma.13G103100	XTH	13	3	417	194	621
Glyma.13G141200.1	XTH	13	3	1,0,2	98	193	796																		Glyma.13G141200	XTH	13	4	292	101	218	1065
Glyma.13G304400.2	XTH	13	3	1,0,2	149	377	333																		Glyma.13G304400	XTH	13	4	399	186	194	703
Glyma.13G322500.1	XTH	13	3	1,0,2	234	98	377																		Glyma.13G322500	XTH	13	4	352	101	218	827
Glyma.14G027700.1	XTH	14	2	0,2	182	530																			Glyma.14G027700	XTH	14	3	270	194	403
Glyma.15G169100.1	XTH	15	2	0,2	561	394																			Glyma.15G169100	XTH	15	3	515	194	617
Glyma.16G045000.1	XTH	16	3	1,0,2	357	104	495																		Glyma.16G045000	XTH	16	4	464	101	194	624
Glyma.16G045100.1	XTH	16	3	1,0,2	143	221	313																		Glyma.16G045100	XTH	16	4	224	101	194	621
Glyma.16G150300.2	XTH	16	3	1,0,2	101	110	369																		Glyma.16G150300	XTH	16	4	223	101	194	781
Glyma.17G064900.1	XTH	17	3	0,2	1859	168	114																		Glyma.17G064900	XTH	17	4	187	826	194	687
Glyma.17G065000.1	XTH	17	2	0,2	122	136																			Glyma.17G065000	XTH	17	3	388	194	765
Glyma.17G065100.1	XTH	17	2	0,2	132	136																			Glyma.17G065100	XTH	17	3	396	194	657
Glyma.17G065200.1	XTH	17	2	0,2	122	136																			Glyma.17G065200	XTH	17	3	378	194	611
Glyma.17G065300.1	XTH	17	2	0,2	105	136																			Glyma.17G065300	XTH	17	3	454	194	640
Glyma.17G065400.1	XTH	17	2	0,2	146	90																			Glyma.17G065400	XTH	17	3	467	194	580
Glyma.17G157400.1	XTH	17	3	1,0,2	273	94	342																		Glyma.17G157400	XTH	17	4	555	101	197	735
Glyma.18G003200.1	XTH	18	2	0,2	465	101																			Glyma.18G003200	XTH	18	3	309	194	704
Glyma.18G106500.1	XTH	18	2	0,2	198	726																			Glyma.18G106500	XTH	18	3	457	194	590
Glyma.18G137500.1	XTH	18	3	1,0,2	94	162	314																		Glyma.18G137500	XTH	18	4	310	101	209	1088
Glyma.18G165700.1	XTH	18	4	1,0,2	127	413	325	563																	Glyma.18G165700	XTH	18	5	273	164	101	206	548
Glyma.19G106600.2	XTH	19	3	0,2	118	228	347																		Glyma.19G106600	XTH	19	4	213	101	194	566
Glyma.19G106700.1	XTH	19	3	1,0,2	231	144	644																		Glyma.19G106700	XTH	19	4	313	101	194	668
Glyma.19G184900.1	XTH	19	3	1,0,2	100	116	918																		Glyma.19G184900	XTH	19	4	307	101	218	1010
Glyma.20G012300.1	XTH	20	3	1,0,2	78	508	906																		Glyma.20G012300	XTH	20	4	413	101	209	1112
Glyma.20G137000.1	XTH	20	3	1,0,2	85	89	476																		Glyma.20G137000	XTH	20	4	326	101	194	705
Glyma.20G141800.1	XTH	20	3	1,0,2	138	305	787																		Glyma.20G141800	XTH	20	4	318	101	203	647
Glyma.02G016400.1	GH9	2	7	1,0	89	214	94	76	107	101	311														Glyma.02G016400	GH9	2	8	333	207	201	93	162	112	164	611
Glyma.02G049000.2	GH9	2	5	1,0	597	639	257	171	252																Glyma.02G049000	GH9	2	6	70	284	438	148	167	494
Glyma.02G269400.1	GH9	2	4	0	128	192	383	1066																	Glyma.02G269400	GH9	2	5	421	213	201	255	834
Glyma.02G293900.1	GH9	2	4	0	99	716	118	485																	Glyma.02G293900	GH9	2	5	228	213	201	255	960
Glyma.03G216100.1	GH9	3	7	1,0	107	82	94	102	98	108	72														Glyma.03G216100	GH9	3	8	345	207	201	93	162	106	164	427
Glyma.04G008400.1	GH9	4	3	0	1249	815	151																		Glyma.04G008400	GH9	4	4	543	300	162	1003
Glyma.04G025000.1	GH9	4	5	1,0	135	649	508	3559	81																Glyma.04G025000	GH9	4	6	751	284	438	148	167	714
Glyma.04G111300.1	GH9	4	5	1,0	1412	441	109	178	95																Glyma.04G111300	GH9	4	6	264	504	150	112	164	640
Glyma.05G216400.1	GH9	5	8	1,0	92	137	1882	106	137	285	95	127													Glyma.05G216400	GH9	5	9	483	213	201	90	165	285	349	75	802
Glyma.05G236400.1	GH9	5	6	1,0	85	400	174	1972	197	111															Glyma.05G236400	GH9	5	7	614	414	93	162	112	164	605
Glyma.06G008200.1	GH9	6	3	0	1217	844	177																		Glyma.06G008200	GH9	6	4	485	300	162	948
Glyma.06G025100.1	GH9	6	5	1,0	162	687	515	2094	82																Glyma.06G025100	GH9	6	6	665	284	438	148	167	680
Glyma.06G056700.1	GH9	6	7	1,0	113	287	127	281	111	280	123														Glyma.06G056700	GH9	6	8	213	213	201	78	150	109	164	324
Glyma.06G056900.1	GH9	6	7	1,0,2	111	117	94	247	111	232	159														Glyma.06G056900	GH9	6	8	417	213	201	78	150	109	164	577
Glyma.06G123900.1	GH9	6	5	1,0	85	380	88	99	94																Glyma.06G123900	GH9	6	6	282	308	477	133	173	357
Glyma.06G277200.1	GH9	6	6	1,0	1246	389	74	134	232	127															Glyma.06G277200	GH9	6	7	204	408	93	153	109	164	330
Glyma.06G323100.1	GH9	6	5	1,0	1126	112	109	180	82																Glyma.06G323100	GH9	6	6	242	504	150	112	164	548
Glyma.07G270600.2	GH9	7	3	1,0	151	112	91																		Glyma.07G270600	GH9	7	4	1903-05-02	58	173	699
Glyma.08G022300.1	GH9	8	8	1,0	84	122	1955	190	133	161	93	127													Glyma.08G022300	GH9	8	9	510	213	201	90	165	285	349	75	801
Glyma.08G043600.1	GH9	8	6	1,0	88	383	168	1797	256	248															Glyma.08G043600	GH9	8	7	260	414	93	162	112	164	661
Glyma.09G018500.1	GH9	9	5	1,0	88	441	483	96	123																Glyma.09G018500	GH9	9	6	454	314	459	136	173	755
Glyma.09G231800.1	GH9	9	6	1,0	749	96	163	107	164	160															Glyma.09G231800	GH9	9	7	672	408	93	153	112	167	423
Glyma.10G017000.1	GH9	10	7	1,0	84	143	99	99	114	105	309														Glyma.10G017000	GH9	10	8	311	207	201	93	162	112	164	656
Glyma.11G021100.1	GH9	11	7	1,0	196	317	244	113	122	262	214														Glyma.11G021100	GH9	11	8	415	213	201	78	153	109	167	564
Glyma.11G101300.3	GH9	11	9	1,0	99	198	81	273	119	234	95	226	82												Glyma.11G101300	GH9	11	10	274	201	87	165	124	164	340	45	51	654
Glyma.11G111500.1	GH9	11	3	0	2788	1912	351																		Glyma.11G111500	GH9	11	4	707	300	162	856
Glyma.12G004700.1	GH9	12	5	1,0	73	77	130	220	122																Glyma.12G004700	GH9	12	6	402	93	153	109	164	374
Glyma.12G004800.1	GH9	12	6	1,0	877	105	166	176	169	206															Glyma.12G004800	GH9	12	7	576	408	93	153	112	167	437
Glyma.12G027200.1	GH9	12	10	1,0	355	532	208	79	276	114	207	95	194	81											Glyma.12G027200	GH9	12	11	414	213	201	87	165	124	164	346	45	51	550
Glyma.14G019900.1	GH9	14	4	0	99	854	90	363																	Glyma.14G019900	GH9	14	5	318	213	201	255	909
Glyma.14G047500.1	GH9	14	4	0	127	259	396	3594																	Glyma.14G047500	GH9	14	5	332	213	201	255	831
Glyma.15G124600.1	GH9	15	5	1,0	262	452	393	96	126																Glyma.15G124600	GH9	15	6	479	314	459	136	173	771
Glyma.16G129100.1	GH9	16	6	1,0,2	669	51	47	315	177	277															Glyma.16G129100	GH9	16	7	195	161	200	122	148	167	315
Glyma.17G003400.1	GH9	17	3	1,0	73	105	123																		Glyma.17G003400	GH9	17	4	1266	136	173	758
Glyma.18G030700.1	GH9	18	6	1,0	87	365	104	247	198	823															Glyma.18G030700	GH9	18	7	284	210	201	93	162	112	715
Glyma.20G003300.1	GH9	20	5	1,0	795	1058	146	258	292																Glyma.20G003300	GH9	20	6	207	414	87	153	282	315
Glyma.20G061100.1	GH9	20	4	1,0	3226	505	82	324																	Glyma.20G061100	GH9	20	5	824	308	598	173	658
Glyma.04G004600	GH10	4	7	1,0	91	73	352	99	251	93	645														Glyma.04G004600.1	GH10	4	8	306	35	166	174	102	147	639	551
Glyma.04G049700	GH10	4	5	20	120	326	174	215	499																Glyma.04G049700.2	GH10	4	6	39	57	353	178	537	1284
Glyma.06G004400	GH10	6	7	1,0	91	78	271	98	205	89	444														Glyma.06G004400.1	GH10	6	8	358	35	148	173	102	147	639	515
Glyma.06G050200	GH10	6	5	2,0	89	312	186	407	479																Glyma.06G050200.2	GH10	6	6	414	87	353	178	537	1294
Glyma.10G256900	GH10	10	6	1,0,2	180	189	667	345	246	21															Glyma.10G256900.1	GH10	10	7	57	234	156	99	98	172	429
Glyma.10G257000	GH10	10	6	1,0	77	231	136	467	627	530															Glyma.10G257000.1	GH10	10	7	210	47	223	167	99	792
Glyma.11G105100	GH10	11	6	1,0	256	95	150	149	703	375															Glyma.11G105100.1	GH10	11	7	97	80	220	164	99	684	357
Glyma.11G105200	GH10	11	5	1,0	96	141	217	70	385																Glyma.11G105200.1	GH10	11	6	63	220	170	99	792	458
Glyma.14G091300	GH10	14	6	2,0	720	93	244	198	177	536															Glyma.14G091300.4	GH10	14	7	697	368	157	353	178	537	1342
Glyma.17G232200	GH10	17	7	2,0	505	697	92	244	199	177	540														Glyma.17G232200.5	GH10	17	8	133	371	368	157	353	178	540	1318
Glyma.20G134200	GH10	20	6	1,0	76	230	126	594	585	498															Glyma.20G134200.1	GH10	20	7	409	47	223	167	99	792	453
Glyma.02G070500.2	GH17	2	3	1,2	2354	242	214																		Glyma.02G070500.2	GH17	2	4	320	1254	28	465
Glyma.02G071400.2	GH17	2	2	2	667	1143																			Glyma.02G071400.2	GH17	2	3	313	265	1393
Glyma.02G244700.4	GH17	2	3	1,2	108	117	116																		Glyma.02G244700.4	GH17	2	4	131	1254	28	462
Glyma.02G253800.1	GH17	2	1	2	206																				Glyma.02G253800.1	GH17	2	2	23	1250
Glyma.02G269000.1	GH17	2	2	1	99	499																			Glyma.02G269000.1	GH17	2	3	522	1335	492
Glyma.02G294000.1	GH17	2	2	1	427	262																			Glyma.02G294000.1	GH17	2	3	183	326	1305
Glyma.03G132700.1	GH17	3	1	1	2249																				Glyma.03G132700.1	GH17	3	2	235	1154
Glyma.03G132900.1	GH17	3	1	1	1497																				Glyma.03G132900.1	GH17	3	2	148	1136
Glyma.04G013000.2	GH17	4	5	1,0	135	172	1916	108	871																Glyma.04G013000.2	GH17	4	6	59	326	665	327	277	273
Glyma.04G074000.1	GH17	4	1	2	2435																				Glyma.04G074000.1	GH17	4	2	656	1296
Glyma.04G152100.1	GH17	4	1	2	836																				Glyma.04G152100.1	GH17	4	2	733	1243
Glyma.05G156000.1	GH17	5	4	1,2	389	691	556	103																	Glyma.05G156000.1	GH17	5	5	325	128	1248	28	329
Glyma.05G185100.1	GH17	5	1	2	678																				Glyma.05G185100.1	GH17	5	2	1150	418
Glyma.05G225800.2	GH17	5	1	1,2	718																				Glyma.05G225800.2	GH17	5	2	58	1477
Glyma.05G235700.5	GH17	5	4	0,1,2	769	139	379	83																	Glyma.05G235700.5	GH17	5	5	55	107	142	978	193
Glyma.06G012900.2	GH17	6	5	1,0	378	198	1341	77	457																Glyma.06G012900.2	GH17	6	6	48	112	665	327	274	380
Glyma.06G075100.2	GH17	6	2	2	2729	108																			Glyma.06G075100.2	GH17	6	3	658	884	355
Glyma.06G108700.1	GH17	6	1	1	752																				Glyma.06G108700.1	GH17	6	2	1900-10-11	1033
Glyma.06G147300.1	GH17	6	1	2	505																				Glyma.06G147300.1	GH17	6	2	467	1330
Glyma.06G210900.1	GH17	6	1	1,0	1202																				Glyma.06G210900.1	GH17	6	2	465	1260
Glyma.07G030400.1	GH17	7	2	1,0	437	251																			Glyma.07G030400.1	GH17	7	3	119	1040	337
Glyma.07G220000.2	GH17	7	2	1,2	190	304																			Glyma.07G220000.2	GH17	7	3	256	1055	658
Glyma.07G261600.4	GH17	7	4	2	163	80	913	156																	Glyma.07G261600.4	GH17	7	5	220	133	1308	28	465
Glyma.07G269400.1	GH17	7	2	1,2	1363	886																			Glyma.07G269400.1	GH17	7	3	7	481	1111
Glyma.08G032700.1	GH17	8	3	1,2	653	340	123																		Glyma.08G032700.1	GH17	8	4	276	1275	31	521
Glyma.08G043100.1	GH17	8	3	1,2	2060	847	192																		Glyma.08G043100.1	GH17	8	4	236	1254	28	506
Glyma.08G212400.1	GH17	8	2	1,0	510	492																			Glyma.08G212400.1	GH17	8	3	129	1037	304
Glyma.08G346800.1	GH17	8	2	1	102	471																			Glyma.08G346800.1	GH17	8	3	467	1305	622
Glyma.09G016300.1	GH17	9	1	2	696																				Glyma.09G016300.1	GH17	9	2	544	1351
Glyma.09G037100.2	GH17	9	1		1155																				Glyma.09G037100.2	GH17	9	2	102	1177
Glyma.09G037200.1	GH17	9	2	1,0	848	97																			Glyma.09G037200.1	GH17	9	3	91	167	687
Glyma.10G172300.1	GH17	10	3	1,0	67	1165	608																		Glyma.10G172300.1	GH17	10	4	305	1121	164	363
Glyma.11G095000.1	GH17	11	1	1	1912																				Glyma.11G095000.1	GH17	11	2	131	1177
Glyma.11G095100.1	GH17	11	1	1	546																				Glyma.11G095100.1	GH17	11	2	159	1134
Glyma.11G165100.1	GH17	11	1	2	1590																				Glyma.11G165100.1	GH17	11	2	502	1312
Glyma.11G183200.1	GH17	11	3	1,0	394	141	1911																		Glyma.11G183200.1	GH17	11	4	363	1031	148	290
Glyma.11G216000.1	GH17	11	3	1,2	1525	483	93																		Glyma.11G216000.1	GH17	11	4	338	1254	28	357
Glyma.12G021300.1	GH17	12	1	1	1755																				Glyma.12G021300.1	GH17	12	2	139	1103
Glyma.12G043800.1	GH17	12	5	1,0	414	1	1999	327	370																Glyma.12G043800.1	GH17	12	6	70	224	429	333	283	38
Glyma.12G089300.7	GH17	12	2	1,0	366	130																			Glyma.12G089300.7	GH17	12	3	204	1028	232
Glyma.12G185200.2	GH17	12	2	1,0	480	108																			Glyma.12G185200.2	GH17	12	3	303	1034	242
Glyma.13G115700.1	GH17	13	1	2	294																				Glyma.13G115700.1	GH17	13	2	386	1299
Glyma.13G158000.3	GH17	13	1	1,0	1392																				Glyma.13G158000.3	GH17	13	2	1361	330
Glyma.13G173200.1	GH17	13	1	1	92																				Glyma.13G173200.1	GH17	13	2	46	1130
Glyma.13G218300.2	GH17	13	3	1,0	158	162	470																		Glyma.13G218300.2	GH17	13	4	119	83	1061	594
Glyma.13G316200.1	GH17	13	3	1,0	533	115	2601																		Glyma.13G316200.1	GH17	13	4	134	1028	121	513
Glyma.13G365600.1	GH17	13	4	1,0	208	43	34	246																	Glyma.13G365600.1	GH17	13	5	55	437	402	120	66
Glyma.14G020000.1	GH17	14	2	1	168	432																			Glyma.14G020000.1	GH17	14	3	187	1290	281
Glyma.14G048400.2	GH17	14	2	0	99	681																			Glyma.14G048400.2	GH17	14	3	462	1332	411
Glyma.14G075500.1	GH17	14	4	1,0	633	729	670	631																	Glyma.14G075500.1	GH17	14	5	117	671	354	313	313
Glyma.14G130300.2	GH17	14	3	1,2	386	710	98																		Glyma.14G130300.2	GH17	14	4	206	1248	28	453
Glyma.14G131300.1	GH17	14	1	2	1418																				Glyma.14G131300.1	GH17	14	2	865	1271
Glyma.14G214300.1	GH17	14	3	1,2	998	116	122																		Glyma.14G214300.1	GH17	14	4	195	1254	28	491
Glyma.15G007600.2	GH17	15	2	1,0	206	359																			Glyma.15G007600.2	GH17	15	3	218	1022	340
Glyma.15G093700.1	GH17	15	2	1,0	304	465																			Glyma.15G093700.1	GH17	15	3	268	1058	665
Glyma.15G108900.2	GH17	15	4	1,2	959	957	129	76																	Glyma.15G108900.2	GH17	15	5	16	816	28	193	112
Glyma.15G122100.3	GH17	15	2	2	112	735																			Glyma.15G122100.3	GH17	15	3	79	330	1349
Glyma.15G142400.1	GH17	15	1	1	688																				Glyma.15G142400.1	GH17	15	2	164	1219
Glyma.16G042500.1	GH17	16	1	2	1637																				Glyma.16G042500.1	GH17	16	2	949	1236
Glyma.16G113200.1	GH17	16	1	1	741																				Glyma.16G113200.1	GH17	16	2	98	1127
Glyma.16G113700.1	GH17	16	1	1	668																				Glyma.16G113700.1	GH17	16	2	67	929
Glyma.16G114000.1	GH17	16	1	1	625																				Glyma.16G114000.1	GH17	16	2	123	1174
Glyma.16G151900.1	GH17	16	3	1,2	3711	682	221																		Glyma.16G151900.1	GH17	16	4	355	1254	28	533
Glyma.16G152600.1	GH17	16	1	2	1008																				Glyma.16G152600.1	GH17	16	2	1238	1209
Glyma.17G012500.3	GH17	17	3	1,2	72	761	110																		Glyma.17G012500.3	GH17	17	4	389	1311	28	520
Glyma.17G044100.1	GH17	17	1	2	444																				Glyma.17G044100.1	GH17	17	2	431	1305
Glyma.17G113200.1	GH17	17	2	1,0	642	1468																			Glyma.17G113200.1	GH17	17	3	509	1028	383
Glyma.17G120800.1	GH17	17	13	0,1,2	74	96	317	198	29	963	90	251	481	214	125	3195	540								Glyma.17G120800.1	GH17	17	14	95	98	105	67	53	74	514	120	123	107	75	52	340	1114
Glyma.17G202500.1	GH17	17	1	2	3168																				Glyma.17G202500.1	GH17	17	2	943	1484
Glyma.17G202900.3	GH17	17	3	1,2	427	867	396																		Glyma.17G202900.3	GH17	17	4	381	1248	28	438
Glyma.18G040600.1	GH17	18	3	1,2	1115	564	95																		Glyma.18G040600.1	GH17	18	4	351	1254	28	326
Glyma.18G058300.1	GH17	18	1	2	1578																				Glyma.18G058300.1	GH17	18	2	494	1240
Glyma.18G158200.1	GH17	18	2	1	126	457																			Glyma.18G158200.1	GH17	18	3	475	1305	655
Glyma.18G291500.1	GH17	18	2	0	781	924																			Glyma.18G291500.1	GH17	18	3	571	579	435
Glyma.19G109900.1	GH17	19	4	0,1,2	1199	35	62	67																	Glyma.19G109900.1	GH17	19	5	14	217	115	314	294
Glyma.19G134700.1	GH17	19	1	1	1976																				Glyma.19G134700.1	GH17	19	2	153	1136
Glyma.19G134800.2	GH17	19	1	1	1694																				Glyma.19G134800.2	GH17	19	2	124	1168
Glyma.20G018200.1	GH17	20	2	1,0	126	457																			Glyma.20G018200.1	GH17	20	3	475	1305	655
Glyma.01G027900.1	GH28	1	7	0,1,2	99	489	101	266	358	127	94														Glyma.01G027900.1	GH28	1	8	393	129	168	39	208	82	109	598
Glyma.01G079800.1	GH28	1	3	0,2	629	634	113																		Glyma.01G079800.1	GH28	1	4	573	290	229	502
Glyma.02G007600.1	GH28	2	5	0,1,2	557	375	250	140	1049																Glyma.02G007600.1	GH28	2	6	843	318	121	175	71	1117
Glyma.02G009300.1	GH28	2	5	0,1,2	269	91	88	96	249																Glyma.02G009300.1	GH28	2	6	668	168	45	208	82	689
Glyma.02G015600.1	GH28	2	5	0,1,2	907	487	105	85	352																Glyma.02G015600.1	GH28	2	6	171	315	121	175	71	1281
Glyma.02G016300.1	GH28	2	3	0	322	433	411																		Glyma.02G016300.1	GH28	2	4	359	321	510	483
Glyma.02G037300.1	GH28	2	7	0,1,2	104	529	99	289	461	115	98														Glyma.02G037300.1	GH28	2	8	319	129	168	39	208	82	112	612
Glyma.02G183000.1	GH28	2	8	0,1,2	249	136	153	937	110	349	170	439													Glyma.02G183000.1	GH28	2	9	342	126	168	21	208	82	109	117	346
Glyma.02G307000.1	GH28	2	3	0	106	96	174																		Glyma.02G307000.1	GH28	2	4	120	312	519	219
Glyma.03G098700.1	GH28	3	3	0,2	575	706	203																		Glyma.03G098700.1	GH28	3	4	438	290	229	219
Glyma.03G137700.1	GH28	3	8	0,1,2	232	144	186	112	387	106	153	131													Glyma.03G137700.1	GH28	3	9	364	126	168	21	208	82	109	120	472
Glyma.03G216800.1	GH28	3	5	0,1,2	600	256	102	79	341																Glyma.03G216800.1	GH28	3	6	239	315	109	175	71	1113
Glyma.03G222500.1	GH28	3	5	0,1,2	98	372	83	92	581																Glyma.03G222500.1	GH28	3	6	900	168	45	208	82	752
Glyma.03G224600.3	GH28	3	5	0,1,2	510	306	75	144	338																Glyma.03G224600.3	GH28	3	6	422	318	121	175	71	1241
Glyma.04G143200.1	GH28	4	3	0	139	93	125																		Glyma.04G143200.1	GH28	4	4	175	312	519	399
Glyma.04G157500.1	GH28	4	3	0	140	96	123																		Glyma.04G157500.1	GH28	4	4	175	312	519	430
Glyma.04G157600.1	GH28	4	3	0	138	93	123																		Glyma.04G157600.1	GH28	4	4	155	312	519	405
Glyma.04G157700.1	GH28	4	3	0	135	93	123																		Glyma.04G157700.1	GH28	4	4	155	312	519	419
Glyma.05G005800.1	GH28	5	5	1,0	649	435	92	1001	361																Glyma.05G005800.1	GH28	5	6	358	132	216	208	191	685
Glyma.05G133400.3	GH28	5	6	0,1,2	661	463	275	107	101	474															Glyma.05G133400.3	GH28	5	7	272	537	186	45	208	82	767
Glyma.05G210900.1	GH28	5	5	0,1,2	98	107	87	120	229																Glyma.05G210900.1	GH28	5	6	788	339	121	175	71	869
Glyma.06G153900.1	GH28	6	4	0,1,2	493	338	1010	134																	Glyma.06G153900.1	GH28	6	5	682	121	175	71	1214
Glyma.06G203000.1	GH28	6	3	0	134	103	125																		Glyma.06G203000.1	GH28	6	4	158	312	519	332
Glyma.06G207300.1	GH28	6	3	0	135	103	125																		Glyma.06G207300.1	GH28	6	4	170	312	519	428
Glyma.07G066900.1	GH28	7	5	0,1,2	158	1276	522	114	1258																Glyma.07G066900.1	GH28	7	6	493	336	121	175	71	929
Glyma.07G067000.1	GH28	7	5	0,1,2	111	721	542	118	847																Glyma.07G067000.1	GH28	7	6	209	333	121	175	71	836
Glyma.07G223500.1	GH28	7	3	2,0	1132	209	553																		Glyma.07G223500.1	GH28	7	4	556	290	229	427
Glyma.07G244200.1	GH28	7	5	0,1,2	642	140	112	98	126																Glyma.07G244200.1	GH28	7	6	183	318	121	175	71	1081
Glyma.08G017300.1	GH28	8	5	0,1,2	114	98	86	125	295																Glyma.08G017300.1	GH28	8	6	508	345	121	175	71	924
Glyma.08G087900.2	GH28	8	5	0,1,2	494	279	108	101	460																Glyma.08G087900.2	GH28	8	6	631	168	45	208	82	810
Glyma.08G149300.1	GH28	8	3	0	936	1086	553																		Glyma.08G149300.1	GH28	8	4	99	303	522	267
Glyma.08G285300.1	GH28	8	9	0,1,2	725	184	71	90	118	238	510	852	1313												Glyma.08G285300.1	GH28	8	10	1948	206	129	171	21	208	82	109	117	294
Glyma.08G285400.2	GH28	8	5	1,0	979	263	95	576	460																Glyma.08G285400.2	GH28	8	6	1756	231	45	208	191	678
Glyma.08G303200.1	GH28	8	4	0,1,2	2676	228	147	418																	Glyma.08G303200.1	GH28	8	5	482	121	175	71	804
Glyma.09G021100.1	GH28	9	4	0,1,2	4319	1659	1010	2631																	Glyma.09G021100.1	GH28	9	5	10	380	290	229	394
Glyma.09G031600.1	GH28	9	5	0,1,2	289	116	85	106	708																Glyma.09G031600.1	GH28	9	6	724	168	45	208	82	811
Glyma.09G041000.1	GH28	9	5	0,1,2	576	284	97	100	146																Glyma.09G041000.1	GH28	9	6	238	312	121	175	71	1705
Glyma.09G041600.1	GH28	9	4	20	1257	486	412	112																	Glyma.09G041600.1	GH28	9	5	296	324	290	229	760
Glyma.09G071500.1	GH28	9	4	0,1,2	1474	815	651	874																	Glyma.09G071500.1	GH28	9	5	741	121	249	154	845
Glyma.09G085500.1	GH28	9	3	20	615	671	371																		Glyma.09G085500.1	GH28	9	4	447	290	229	219
Glyma.09G132100.1	GH28	9	5	0,1,2	439	428	102	88	1023																Glyma.09G132100.1	GH28	9	6	97	333	121	175	71	806
Glyma.09G224800.1	GH28	9	8	0,1,2	111	123	91	101	108	110	1176	154													Glyma.09G224800.1	GH28	9	9	458	126	168	27	208	82	109	117	418
Glyma.09G256100.1	GH28	9	5	0,1,2	201	1214	421	152	152																Glyma.09G256100.1	GH28	9	6	282	336	121	175	71	909
Glyma.10G010000.1	GH28	10	5	0,1,2	273	98	88	99	210																Glyma.10G010000.1	GH28	10	6	692	168	45	208	82	725
Glyma.10G016100.1	GH28	10	5	0,1,2	920	456	127	88	356																Glyma.10G016100.1	GH28	10	6	208	315	121	175	71	1882
Glyma.10G088900.1	GH28	10	8	0,1,2	94	88	645	131	88	251	1706	347													Glyma.10G088900.1	GH28	10	9	310	126	168	21	208	82	109	117	436
Glyma.10G103200.1	GH28	10	9	0,1,2	182	574	131	95	913	117	387	129	491												Glyma.10G103200.1	GH28	10	10	51	333	126	168	21	208	82	109	117	406
Glyma.10G138100.1	GH28	10	5	0,1,2	529	373	246	141	388																Glyma.10G138100.1	GH28	10	6	892	318	121	175	71	1037
Glyma.10G230900.1	GH28	10	5	0,1,2	233	976	117	100	311																Glyma.10G230900.1	GH28	10	6	76	306	121	175	71	828
Glyma.10G231000.1	GH28	10	5	0,1,2	226	669	105	103	258																Glyma.10G231000.1	GH28	10	6	45	333	121	175	71	706
Glyma.10G231100.1	GH28	10	5	0,1,2	306	708	103	103	258																Glyma.10G231100.1	GH28	10	6	18	333	121	175	71	717
Glyma.12G003700.1	GH28	12	7	0,1,2	111	134	210	102	83	93	105														Glyma.12G003700.1	GH28	12	8	45	138	153	208	82	109	117	231
Glyma.12G012200.1	GH28	12	8	0,1,2	111	109	110	107	120	119	719	140													Glyma.12G012200.1	GH28	12	9	459	126	168	27	208	82	109	117	458
Glyma.13G111900.1	GH28	13	4	0,1,2	3467	735	611	721																	Glyma.13G111900.1	GH28	13	5	798	121	249	154	790
Glyma.13G364700.1	GH28	13	9	0,1,2	157	164	224	136	697	158	547	101	134												Glyma.13G364700.1	GH28	13	10	58	123	138	171	24	208	82	109	117	410
Glyma.14G006100.6	GH28	14	3	0	2712	109	186																		Glyma.14G006100.6	GH28	14	4	770	312	519	477
Glyma.14G032900.1	GH28	14	4	0,1,2	2331	393	224	582																	Glyma.14G032900.1	GH28	14	5	626	121	175	71	1085
Glyma.14G044200.1	GH28	14	7	0,1,2	110	131	210	102	83	99	309														Glyma.14G044200.1	GH28	14	8	45	138	153	208	82	109	117	192
Glyma.14G152200.1	GH28	14	6	1,0	108	103	484	83	92	689															Glyma.14G152200.1	GH28	14	7	109	167	168	45	208	188	25
Glyma.14G191400.1	GH28	14	3	0	126	113	221																		Glyma.14G191400.1	GH28	14	4	108	312	519	222
Glyma.15G008900.1	GH28	15	9	0,1,2	188	182	285	116	812	133	720	139	134												Glyma.15G008900.1	GH28	15	10	163	123	138	171	24	208	82	109	117	570
Glyma.15G009800.6	GH28	15	8	0,1,2	513	96	87	102	600	71	87	351													Glyma.15G009800.6	GH28	15	9	384	167	171	21	208	82	109	117	489
Glyma.15G127500.1	GH28	15	3	2,0	1907	593	2013																		Glyma.15G127500.1	GH28	15	4	572	290	229	387
Glyma.15G136700.2	GH28	15	6	0,1,2	2211	263	120	81	105	587															Glyma.15G136700.2	GH28	15	7	86	513	168	45	208	82	797
Glyma.15G146800.1	GH28	15	5	0,1,2	477	144	96	100	129																Glyma.15G146800.1	GH28	15	6	227	365	121	175	71	1083
Glyma.15G179500.1	GH28	15	4	0,1,2	1584	1239	378	624																	Glyma.15G179500.1	GH28	15	5	803	121	249	154	853
Glyma.15G196100.1	GH28	15	3	2,0	1319	730	540																		Glyma.15G196100.1	GH28	15	4	444	290	229	243
Glyma.15G275400.1	GH28	15	8	0,1,2	99	107	395	335	87	236	1697	385													Glyma.15G275400.1	GH28	15	9	309	126	168	21	208	82	109	117	400
Glyma.16G033000.2	GH28	16	5	0,1,2	162	1281	567	131	620																Glyma.16G033000.2	GH28	16	6	100	336	121	175	71	1601
Glyma.16G179000.1	GH28	16	5	0,1,2	358	414	100	85	653																Glyma.16G179000.1	GH28	16	6	168	333	121	175	71	828
Glyma.17G029700.1	GH28	17	5	0,1,2	639	115	115	90	131																Glyma.17G029700.1	GH28	17	6	204	318	121	175	71	969
Glyma.17G047800.1	GH28	17	4	0,1,2	3953	724	936	734																	Glyma.17G047800.1	GH28	17	5	1029	121	249	154	829
Glyma.18G116400.1	GH28	18	4	0,1,2	2792	236	143	425																	Glyma.18G116400.1	GH28	18	5	469	121	175	71	847
Glyma.18G139800.1	GH28	18	11	0,1,2	184	58	746	207	72	90	120	238	354	871	1061										Glyma.18G139800.1	GH28	18	12	322	450	537	206	129	171	21	208	82	109	117	294
Glyma.18G139900.4	GH28	18	6	1,0	506	969	262	103	560	439															Glyma.18G139900.4	GH28	18	7	511	132	231	45	208	191	1131
Glyma.18G236700.1	GH28	18	5	0,1,2	146	1185	310	122	150																Glyma.18G236700.1	GH28	18	6	382	336	121	175	71	914
Glyma.19G006200.1	GH28	19	5	1,0	600	457	273	996	659																Glyma.19G006200.1	GH28	19	6	267	132	216	208	191	664
Glyma.19G140600.1	GH28	19	9	0,1,2	249	141	249	103	464	116	126	104	770												Glyma.19G140600.1	GH28	19	10	357	126	168	21	208	82	109	120	281	267
Glyma.19G213400.1	GH28	19	5	0,1,2	612	307	96	85	323																Glyma.19G213400.1	GH28	19	6	242	315	109	175	71	1309
Glyma.19G219700.2	GH28	19	4	0,1,2	99	513	90	597																	Glyma.19G219700.2	GH28	19	5	691	168	208	82	728
Glyma.19G221600.3	GH28	19	6	0,1,2	515	306	75	144	309	101															Glyma.19G221600.3	GH28	19	7	659	318	121	175	71	672	528
Glyma.19G226500.1	GH28	19	4	0,1,2	99	77	279	82	487																Glyma.19G226500.1	GH28	19	6	492	168	45	208	82	688
Glyma.20G023200.1	GH28	20	4	0,1,2	1086	122	71	905																	Glyma.20G023200.1	GH28	20	5	462	229	31	229	207
Glyma.U016300.1	GH28	Scaff	6	0,1,2	2508	4370	144	772	90	96															Glyma.U016300.1	GH28	Scaff	7	244	138	189	208	82	109	474
Glyma.01G170200.1	GH35	1	18	0,1,2	99	105	99	91	177	170	81	101	239	74	166	395	83	289	82	86	93	105			Glyma.01G170200.1	GH35	1	19	425	96	113	67	93	144	89	106	88	119	165	185	110	110	111	114	203	227	655
Glyma.02G051700.1	GH35	2	18	0,1,2	101	126	256	98	162	237	87	87	344	83	148	91	82	167	79	89	107	382			Glyma.02G051700.1	GH35	2	19	568	96	113	67	93	144	89	106	88	119	165	179	110	110	111	114	203	337	647
Glyma.02G070700.1	GH35	2	17	0,1,2	243	89	96	98	82	92	78	93	147	102	265	101	106	105	190	81	98				Glyma.02G070700.1	GH35	2	18	168	96	113	67	93	144	89	106	88	119	162	194	104	110	222	212	280	141
Glyma.04G003900.1	GH35	4	4	0,1,2	80	80	75	83																	Glyma.04G003900.1	GH35	4	5	987	551	110	110	949
Glyma.04G028600.1	GH35	4	17	0,1,2	82	111	110	89	134	81	110	159	288	107	132	285	99	137	105	238	350				Glyma.04G028600.1	GH35	4	18	387	96	113	67	93	168	89	106	88	119	165	179	110	110	111	114	203	566
Glyma.04G208400.1	GH35	4	17	0,1,2	1938	1817	1026	97	101	480	719	245	74	89	93	148	90	160	153	156	357				Glyma.04G208400.1	GH35	4	18	411	96	113	67	93	144	95	106	85	119	165	182	92	110	108	108	146	516
Glyma.04G208500.1	GH35	4	18	0,1,2	90	302	182	126	182	259	917	119	148	934	522	1075	830	3425	127	138	571	531			Glyma.04G208500.1	GH35	4	19	371	96	113	67	93	144	89	106	88	119	165	197	110	110	108	111	215	337	489
Glyma.04G247300.1	GH35	4	17	0,1,2	3882	125	188	214	207	87	131	116	82	187	138	103	224	353	269	230	234				Glyma.04G247300.1	GH35	4	18	391	96	113	67	93	144	95	106	85	119	162	179	92	110	93	105	146	442
Glyma.06G028700.1	GH35	6	19	0,1,2	130	105	48	113	84	125	91	121	155	145	82	44	132	282	98	153	106	52	292		Glyma.06G028700.1	GH35	6	20	104	121	54	11	67	93	138	89	106	88	123	2	165	176	110	110	111	141	203	130
Glyma.06G115400.1	GH35	6	17	0,1,2	3614	120	197	206	100	287	112	114	80	191	166	102	184	110	313	228	274				Glyma.06G115400.1	GH35	6	18	242	96	113	67	93	144	95	106	85	119	162	179	92	110	93	105	146	407
Glyma.06G157200.1	GH35	6	18	0,1,2	84	298	178	127	121	257	899	119	144	129	479	1088	1013	750	124	111	540	568			Glyma.06G157200.1	GH35	6	19	238	96	113	67	93	144	89	106	88	119	165	197	110	110	108	111	215	337	528
Glyma.06G157300.1	GH35	6	17	0,1,2	1645	1044	891	87	108	431	240	222	74	90	97	145	79	110	169	127	187				Glyma.06G157300.1	GH35	6	18	353	96	113	67	93	144	95	106	85	119	165	182	92	110	108	108	146	398
Glyma.07G010400.1	GH35	7	18	0,1,2	68	121	99	132	170	411	127	89	85	92	214	130	404	187	82	454	85	153			Glyma.07G010400.1	GH35	7	19	487	96	113	67	93	144	89	106	88	119	165	179	110	110	111	111	206	337	594
Glyma.07G106500.1	GH35	7	17	0,1,2	168	92	100	95	95	309	226	142	191	89	116	300	89	299	104	100	132				Glyma.07G106500.1	GH35	7	18	171	96	113	67	93	144	89	106	88	119	162	200	107	110	240	212	280	144
Glyma.07G106700.1	GH35	7	17	0,1,2	173	94	100	105	95	308	216	110	192	89	138	300	94	304	104	100	131				Glyma.07G106700.1	GH35	7	18	189	96	113	67	93	144	89	106	88	119	162	200	107	110	240	212	280	310
Glyma.08G002500.1	GH35	8	17	0,1,2	918	170	69	386	103	272	84	112	190	95	116	156	310	130	177	78	106				Glyma.08G002500.1	GH35	8	18	299	96	113	67	93	144	95	109	85	119	162	182	92	110	105	108	146	353
Glyma.08G111000.1	GH35	8	18	0,1,2	532	115	1003	330	627	187	276	994	111	1515	366	928	607	1035	1804	466	376	522			Glyma.08G111000.1	GH35	8	19	427	96	113	67	93	144	89	106	88	122	204	233	116	98	111	108	209	349
Glyma.08G193500.1	GH35	8	18	0,1,2	93	204	99	130	159	416	130	86	87	92	348	133	402	198	82	448	96	154			Glyma.08G193500.1	GH35	8	19	500	96	113	67	93	144	89	106	88	119	165	179	110	110	111	111	206	337	704
Glyma.09G062900.1	GH35	9	18	0,1,2	136	287	129	138	192	527	85	114	210	91	268	117	86	106	419	130	73	388			Glyma.09G062900.1	GH35	9	19	546	96	113	67	93	144	89	106	88	119	162	173	110	110	111	111	206	138	545
Glyma.09G122900.1	GH35	9	17	0,1,2	134	93	123	581	110	93	80	91	100	113	121	95	101	102	214	84	110				Glyma.09G122900.1	GH35	9	18	158	96	113	67	93	144	89	106	88	119	162	215	95	110	222	212	280	210
Glyma.09G123000.1	GH35	9	17	0,1,2	165	93	122	698	92	80	92	100	45	65	121	107	71	102	216	185	110				Glyma.09G123000.1	GH35	9	18	154	71	113	67	132	89	106	88	119	34	131	215	87	109	222	212	82	132
Glyma.11G073100.1	GH35	11	18	0,1,2	108	105	106	131	179	210	87	100	235	75	166	390	82	284	84	85	90	78			Glyma.11G073100.1	GH35	11	19	543	96	113	67	93	144	89	106	88	119	165	185	110	110	111	114	203	337	575
Glyma.11G107600.1	GH35	11	17	0,1,2	292	128	213	180	125	136	257	91	468	453	105	167	101	70	94	211	342				Glyma.11G107600.1	GH35	11	18	403	96	113	67	93	144	95	106	204	168	179	110	110	108	105	146	346	517
Glyma.11G147900.1	GH35	11	18	0,1,2	108	363	78	80	511	164	140	96	210	481	147	87	1027	118	161	264	109	113			Glyma.11G147900.1	GH35	11	19	560	96	113	67	93	144	89	106	88	119	159	203	95	110	114	102	212	331	516
Glyma.12G032600.1	GH35	12	17	0,1,2	350	120	196	119	86	267	333	95	84	109	111	139	107	80	303	82	119				Glyma.12G032600.1	GH35	12	18	240	96	113	67	93	144	95	106	204	168	179	110	110	108	105	146	346	377
Glyma.12G173700.1	GH35	12	18	0,1,2	74	179	75	71	211	137	178	111	218	376	239	91	770	175	278	264	84	90			Glyma.12G173700.1	GH35	12	19	588	96	113	67	93	144	89	106	88	119	162	203	95	110	114	102	212	337	1466
Glyma.13G104000.1	GH35	13	18	0,1,2	89	117	132	100	136	360	77	131	254	99	180	126	87	104	114	107	93	386			Glyma.13G104000.1	GH35	13	19	353	96	113	67	93	144	89	106	88	119	162	176	110	110	111	111	206	328	524
Glyma.13G112300.1	GH35	13	16	0,1,2	82	105	101	93	95	125	91	95	97	78	93	94	98	99	91	81					Glyma.13G112300.1	GH35	13	17	290	209	67	93	144	89	106	88	119	162	194	104	110	234	215	277	212
Glyma.13G327000.1	GH35	13	18	0,1,2	76	160	75	71	185	137	170	111	221	377	206	89	592	171	291	261	86	89			Glyma.13G327000.1	GH35	13	19	759	96	113	67	93	144	89	106	88	119	162	203	95	110	114	102	212	337	876
Glyma.13G349600.1	GH35	13	18	0,1,2	323	335	903	854	642	1149	1429	70	81	88	955	76	163	326	79	151	101	265			Glyma.13G349600.1	GH35	13	19	208	102	196	89	81	95	71	91	118	96	49	188	72	150	51	172	146	66	442
Glyma.13G350700.1	GH35	13	18	0,1,2	140	127	84	119	145	183	110	76	436	96	250	132	364	140	73	640	80	107			Glyma.13G350700.1	GH35	13	19	415	96	113	67	93	144	89	106	88	119	165	179	110	110	111	111	206	331	662
Glyma.14G070600.1	GH35	14	17	0,1,2	249	118	84	119	447	151	120	100	301	93	135	173	81	105	494	89	793				Glyma.14G070600.1	GH35	14	18	387	96	113	67	93	144	89	106	88	119	165	179	110	110	108	114	203	577
Glyma.15G023800.1	GH35	15	18	0,1,2	136	121	82	124	134	190	110	84	389	96	248	130	397	140	73	589	78	116			Glyma.15G023800.1	GH35	15	19	398	96	113	67	93	144	89	106	88	119	165	179	110	110	111	111	206	331	713
Glyma.15G169500.1	GH35	15	18	0,1,2	133	302	124	137	117	478	84	163	230	91	262	120	85	106	412	106	79	391			Glyma.15G169500.1	GH35	15	19	387	96	113	67	93	144	89	106	88	119	162	173	110	110	111	111	206	138	507
Glyma.16G048800.1	GH35	16	20	0,1,2	84	171	132	100	98	106	380	211	183	43	130	89	139	57	296	95	300	102	100	129	Glyma.16G048800.1	GH35	16	21	14	73	60	113	67	93	57	89	70	88	68	63	162	24	119	107	110	240	212	280	144
Glyma.16G083700.1	GH35	16	0	Intronless																					Glyma.16G083700.1	GH35	16	1	2751
Glyma.16G131800.1	GH35	16	18	0,1,2	96	103	257	89	141	233	85	87	318	83	164	91	79	152	79	88	102	195			Glyma.16G131800.1	GH35	16	19	342	96	113	67	93	144	89	106	88	119	165	179	110	110	111	114	203	337	603
Glyma.17G047400.1	GH35	17	16	0,1,2	81	101	84	106	82	127	70	86	104	40	101	83	111	94	104	85					Glyma.17G047400.1	GH35	17	17	174	209	67	93	144	89	106	88	119	205	193	104	110	234	215	277	108
Glyma.17G055100.2	GH35	17	18	0,1,2	97	125	133	99	173	396	77	135	137	96	182	118	88	105	111	107	99	316			Glyma.17G055100.2	GH35	17	19	345	96	96	67	93	144	89	106	88	119	162	176	110	110	111	111	206	328
Glyma.17G254100.1	GH35	17	17	0,1,2	90	116	90	87	449	155	120	106	302	83	140	161	98	129	485	86	883				Glyma.17G254100.1	GH35	17	18	451	96	113	67	93	144	89	106	88	119	165	179	110	110	108	114	203	856
Glyma.U018900.2	GH35	Scaff	18	0,1,2	76	337	77	80	143	194	138	93	202	473	159	92	870	143	170	244	112	107			Glyma.U018900.2	GH35	Scaff	19	20	96	113	67	93	144	89	106	88	119	159	200	89	110	114	102	212	337	405
Glyma.01G042700.1	PL1	1	3	0,2	304	294	778																		Glyma.01G042700.1	PL1	1	4	315	652	243	518
Glyma.01G178900.1	PL1	1	4	0,2	142	54	87	118																	Glyma.01G178900.1	PL1	1	5	459	87	215	136	225
Glyma.02G020600.1	PL1	2	3	0,2	314	314	746																		Glyma.02G020600.1	PL1	2	4	325	652	243	577
Glyma.03G185400.1	PL1	3	3	12	173	1511	71																		Glyma.03G185400.1	PL1	3	4	467	461	649	294
Glyma.04G173900.1	PL1	4	3	0,2	367	796	205																		Glyma.04G173900.1	PL1	4	4	320	655	243	396
Glyma.04G191100.1	PL1	4	3	0,2	362	335	123																		Glyma.04G191100.1	PL1	4	4	145	753	139	562
Glyma.05G044000.1	PL1	5	3	0,2	232	168	93																		Glyma.05G044000.1	PL1	5	4	182	747	139	611
Glyma.05G114000.1	PL1	5	2	2	694	756																			Glyma.05G114000.1	PL1	5	3	160	741	581
Glyma.06G174700.1	PL1	6	3	0,2	685	266	112																		Glyma.06G174700.1	PL1	6	4	143	753	139	583
Glyma.06G190700.1	PL1	6	3	0	464	555	470																		Glyma.06G190700.1	PL1	6	4	93	450	243	216
Glyma.08G296900.1	PL1	8	3	0,2	1072	580	643																		Glyma.08G296900.1	PL1	8	4	392	661	243	371
Glyma.08G356800.1	PL1	8	6	0,2	153	279	3204	137	649	90															Glyma.08G356800.1	PL1	8	7	235	60	66	643	104	139	857
Glyma.09G006000.1	PL1	9	3	0,2	248	69	136																		Glyma.09G006000.1	PL1	9	4	732	104	139	445
Glyma.10G046100.1	PL1	10	4	0,1,2	128	265	101	1427																	Glyma.10G046100.1	PL1	10	5	382	352	211	69	276
Glyma.10G125000.1	PL1	10	6	0,2	460	959	1499	114	359	114															Glyma.10G125000.1	PL1	10	7	220	60	75	643	104	139	984
Glyma.10G277200.1	PL1	10	3	0,2	96	81	2279																		Glyma.10G277200.1	PL1	10	4	934	907	209	574
Glyma.11G063300.1	PL1	11	3	0,2	149	87	114																		Glyma.11G063300.1	PL1	11	4	459	356	136	225
Glyma.11G210600.1	PL1	11	4	0,1,2	142	94	147	41																	Glyma.11G210600.1	PL1	11	5	453	356	136	106	77
Glyma.11G244800.1	PL1	11	4	0,2	811	739	132	242																	Glyma.11G244800.1	PL1	11	5	107	199	446	139	225
Glyma.11G244900.1	PL1	11	3	0,2	134	345	188																		Glyma.11G244900.1	PL1	11	4	377	738	139	602
Glyma.13G064700.1	PL1	13	2	0,2	343	573																			Glyma.13G064700.1	PL1	13	3	411	658	781
Glyma.13G134200.1	PL1	13	4	0,1,2	178	83	76	1196																	Glyma.13G134200.1	PL1	13	5	476	352	211	69	453
Glyma.13G145900.1	PL1	13	2	1,2	557	3336																			Glyma.13G145900.1	PL1	13	3	367	461	1190
Glyma.15G110500.1	PL1	15	3	0,2	172	82	84																		Glyma.15G110500.1	PL1	15	4	802	104	139	381
Glyma.16G142400.1	PL1	16	4	0,2	246	99	170	66																	Glyma.16G142400.1	PL1	16	5	462	356	136	5	190
Glyma.17G011200.1	PL1	17	3	0,2	625	87	121																		Glyma.17G011200.1	PL1	17	4	735	104	139	912
Glyma.17G126500.1	PL1	17	3	0,2	256	165	84																		Glyma.17G126500.1	PL1	17	4	141	747	139	594
Glyma.18G012200.1	PL1	18	3	0,2	129	357	193																		Glyma.18G012200.1	PL1	18	4	256	738	139	598
Glyma.18G012300.1	PL1	18	4	1,2	852	32	119	114																	Glyma.18G012300.1	PL1	18	5	107	447	261	139	225
Glyma.18G175300.1	PL1	18	6	0,2	169	288	3310	116	728	93															Glyma.18G175300.1	PL1	18	7	360	63	66	643	104	139	820
Glyma.18G255900.1	PL1	18	2	0,2	785	486																			Glyma.18G255900.1	PL1	18	3	401	658	818
Glyma.19G009200.1	PL1	19	2	0	551	649																			Glyma.19G009200.1	PL1	19	3	557	165	606
Glyma.19G020200.1	PL1	19	2	0,2	310	255																			Glyma.19G020200.1	PL1	19	3	382	658	807
Glyma.19G053800.1	PL1	19	2	2	776	943																			Glyma.19G053800.1	PL1	19	3	159	741	821
Glyma.20G077300.1	PL1	20	6	0,2	461	1003	1659	114	353	115															Glyma.20G077300.1	PL1	20	7	198	60	75	643	104	139	969
Glyma.20G112600.1	PL1	20	3	0,2	104	430	2174																		Glyma.20G112600.1	PL1	20	4	901	916	206	562
Glyma.20G240800.1	PL1	20	4	120	202	395	108	552																	Glyma.20G240800.1	PL1	20	5	159	352	211	69	517
Glyma.01G020800.1	PL4	1	16	0,2	167	2046	141	503	286	92	659	94	507	110	104	116	328	93	89	102					Glyma.01G020800.1	PL4	1	17	323	134	52	119	51	120	120	136	177	156	107	85	142	160	117	127	488
Glyma.02G216300.1	PL4	2	14	0,2	84	110	303	106	105	1402	170	178	164	146	658	11	96	364							Glyma.02G216300.1	PL4	2	15	267	122	60	120	120	142	183	156	109	91	142	160	117	127	490
Glyma.04G091100.1	PL4	4	11	0,2	585	233	938	62	124	819	361	74	270	44	131										Glyma.04G091100.1	PL4	4	12	116	120	109	171	156	83	91	55	157	117	172	246
Glyma.04G091200.1	PL4	4	15	1,2	181	113	424	95	103	536	126	82	256	185	79	416	104	92							Glyma.04G091200.1	PL4	4	15	250	122	60	120	120	142	171	156	107	91	142	157	117	127	390
Glyma.04G091300.1	PL4	4	15	0,2	164	156	232	141	109	106	380	131	254	496	151	102	135	314	125						Glyma.04G091300.1	PL4	4	16	276	29	122	78	120	120	142	177	156	107	91	142	157	117	127	678
Glyma.06G092800.1	PL4	6	15	0,2	426	307	312	342	83	232	913	103	100	469	789	76	314	140	114						Glyma.06G092800.1	PL4	6	16	237	71	122	51	120	120	142	171	156	107	91	142	157	117	127
Glyma.06G092900.1	PL4	6	14	0,2	116	107	231	102	121	467	147	117	251	172	92	435	100	88							Glyma.06G092900.1	PL4	6	15	252	122	60	120	120	142	171	156	107	91	142	157	117	127	475
Glyma.08G275500.1	PL4	8	16	2	204	1830	416	129	352	124	503	542	1222	110	272	257	90	637	385	96					Glyma.08G275500.1	PL4	8	17	188	121	82	122	51	120	120	136	183	156	107	94	142	160	117	127	577
Glyma.08G275600.1	PL4	8	10	0,2	108	2048	237	325	108	294	107	89	237	427											Glyma.08G275600.1	PL4	8	11	53	122	136	183	156	285	142	160	117	124	269
Glyma.09G201300.1	PL4	9	16	0	168	2383	389	153	262	94	313	106	597	113	104	109	325	91	87	115					Glyma.09G201300.1	PL4	9	17	150	113	55	119	51	120	120	136	177	156	107	85	142	160	117	127	474
Glyma.18G150600.1	PL4	18	16	0,2	312	1659	398	127	370	126	855	343	1205	110	111	254	85	91	442	99					Glyma.18G150600.1	PL4	18	17	183	112	82	122	51	120	120	136	183	156	107	94	142	160	117	127	438
Glyma.01G151600.1	PAE	1	16	0,1,2	779	114	152	84	103	83	92	174	88	367	277	423	295	959	928	901					Glyma.01G151600.1	PAE	1	17	344	122	83	130	80	87	125	61	54	78	106	146	126	72	69	104	345
Glyma.02G006600.1	PAE	2	11	0,1,2	630	176	143	579	82	91	260	86	349	176	459										Glyma.02G006600.1	PAE	2	12	517	83	130	74	87	125	61	54	78	106	146	381
Glyma.03G225400.1	PAE	3	13	0,1,2	821	203	113	299	79	86	194	88	417	105	512	932	88								Glyma.03G225400.1	PAE	3	14	245	83	130	74	87	125	61	54	78	106	146	104	39	758
Glyma.03G227600.1	PAE	3	11	0,1,2	607	343	111	744	95	108	351	133	128	98	502										Glyma.03G227600.1	PAE	3	12	458	83	130	74	87	125	61	54	78	106	146	644
Glyma.09G216800.1	PAE	9	16	0,1,2	763	106	142	86	103	82	93	174	88	395	298	417	312	745	106	925					Glyma.09G216800.1	PAE	9	17	382	122	83	130	80	87	125	61	54	78	106	146	126	72	69	83	856
Glyma.10G139200.1	PAE	10	11	0,1,2	872	135	135	558	79	92	267	88	408	4570	448										Glyma.10G139200.1	PAE	10	12	562	83	130	74	87	125	61	54	78	106	146	330
Glyma.10G142100.1	PAE	10	11	0,1,2	584	322	92	478	80	96	386	138	107	93	739										Glyma.10G142100.1	PAE	10	12	475	83	130	74	87	125	61	54	78	106	146	739
Glyma.10G234400.1	PAE	10	12	0,1,2	98	1658	2644	584	132	110	750	86	80	185	369	80									Glyma.10G234400.1	PAE	10	13	695	83	130	80	87	125	61	57	78	106	149	111	309
Glyma.13G117000.1	PAE	13	12	0,1,2	485	1413	148	440	85	126	235	200	417	144	524	1822									Glyma.13G117000.1	PAE	13	13	755	83	130	74	87	125	61	54	78	106	146	96	186
Glyma.16G075700.1	PAE	16	11	0,1,2	107	391	221	122	82	94	90	86	478	300	392										Glyma.16G075700.1	PAE	16	12	121	83	127	80	87	125	61	54	78	106	146	181
Glyma.16G075800.1	PAE	16	12	0,1,2	139	107	388	280	122	82	93	92	86	597	295	388									Glyma.16G075800.1	PAE	16	13	489	154	83	127	80	87	125	61	54	78	106	146
Glyma.16G107300.1	PAE	16	12	0,1,2	159	107	1282	81	118	82	103	165	77	504	558	263									Glyma.16G107300.1	PAE	16	13	1019	122	83	130	80	87	125	61	54	78	106	146	467
Glyma.16G107600.1	PAE	16	11	0,1,2	107	390	94	82	93	86	85	593	298	404											Glyma.16G107600.1	PAE	16	12	1035	83	127	80	87	125	61	54	78	106	146	320
Glyma.17G042900.1	PAE	17	11	0,1,2	483	794	147	434	85	124	227	202	410	140	535										Glyma.17G042900.1	PAE	17	12	792	83	130	74	87	125	61	54	78	106	146	538
Glyma.18G179800.1	PAE	18	11	0,1,2	76	436	691	94	2623	718	148	125	95	190	3249										Glyma.18G179800.1	PAE	18	12	340	83	130	74	90	125	61	54	78	106	146	572
Glyma.19G222400.1	PAE	19	13	0,1,2	508	188	120	606	76	86	199	94	480	105	639	811	86								Glyma.19G222400.1	PAE	19	14	383	83	130	74	87	125	61	54	78	106	146	104	39	441
Glyma.19G224500.1	PAE	19	11	0,1,2	560	355	111	810	70	108	358	134	128	97	516										Glyma.19G224500.1	PAE	19	12	587	83	130	74	87	125	61	54	78	106	146	595
Glyma.20G090500.1	PAE	20	11	0,1,2	607	310	92	482	81	112	377	138	106	93	688										Glyma.20G090500.1	PAE	20	12	475	83	130	74	87	125	61	54	78	106	146	704
Glyma.20G159900.2	PAE	20	11	0,1,2	83	2802	2481	600	132	101	936	84	93	182	354										Glyma.20G159900.2	PAE	20	12	737	83	130	80	87	125	61	57	78	106	149	576
Glyma.01G006800.1	PME	1	4	0,2	418	100	411	2189																	Glyma.01G006800.1	PME	1	5	588	190	207	236	341
Glyma.01G066000.1	PME	1	3	0,2	116	102	150																		Glyma.01G066000.1	PME	1	4	532	207	242	514
Glyma.01G066100.1	PME	1	3	0,2	116	102	150																		Glyma.01G066100.1	PME	1	4	513	207	242	492
Glyma.01G066300.1	PME	1	3	0,2	116	102	150																		Glyma.01G066300.1	PME	1	4	532	207	242	516
Glyma.01G068100.1	PME	1	3	0,2	119	102	204																		Glyma.01G068100.1	PME	1	4	503	207	242	569
Glyma.01G209500.1	PME	1	4	0,2	192	742	481	1022																	Glyma.01G209500.1	PME	1	5	406	190	207	239	401
Glyma.02G086900.1	PME	2	4	0,2	415	1307	266	607																	Glyma.02G086900.1	PME	2	5	408	160	210	248	769
Glyma.02G124800.1	PME	2	3	0,2	118	102	368																		Glyma.02G124800.1	PME	2	4	521	207	242	455
Glyma.02G299200.1	PME	2	4	1	850	538	158	236																	Glyma.02G299200.1	PME	2	5	476	295	198	236	318
Glyma.02G299300.1	PME	2	4	1	593	571	93	245																	Glyma.02G299300.1	PME	2	5	697	196	204	236	405
Glyma.05G190300.1	PME	5	1	0,2	5	577																			Glyma.05G190300.1	PME	5	2	1337	939
Glyma.05G190400.1	PME	5	3	1	27	308	67																		Glyma.05G190400.1	PME	5	4	3	133	54	599
Glyma.05G226000.1	PME	5	4	0,2	448	78	267	1364																	Glyma.05G226000.1	PME	5	5	519	175	207	236	345
Glyma.06G152000.1	PME	6	1	0,2	585																				Glyma.06G152000.1	PME	6	2	1319	1384
Glyma.07G125100.1	PME	7	4	0,2	406	156	338	2232																	Glyma.07G125100.1	PME	7	5	596	190	207	236	249
Glyma.07G173500.1	PME	7	4	1	552	1141	659	689																	Glyma.07G173500.1	PME	7	5	119	160	207	248	163
Glyma.08G033000.1	PME	8	4	0,2	412	78	249	844																	Glyma.08G033000.1	PME	8	5	629	175	207	236	799
Glyma.08G147900.1	PME	8	1	0,2	645																				Glyma.08G147900.1	PME	8	2	1005	983
Glyma.09G035100.1	PME	9	4	0,2	105	208	84	115																	Glyma.09G035100.1	PME	9	5	395	163	207	248	446
Glyma.10G146500.1	PME	10	4	0,2	138	241	105	239																	Glyma.10G146500.1	PME	10	5	224	160	216	227	166
Glyma.11G032700.1	PME	11	4	0,2	139	915	65	774																	Glyma.11G032700.1	PME	11	5	481	190	207	239	410
Glyma.13G113700.1	PME	13	3	0,2	1135	132	662																		Glyma.13G113700.1	PME	13	4	669	207	251	353
Glyma.14G014500.1	PME	14	3	0,2	2916	161	153																		Glyma.14G014500.1	PME	14	4	192	198	236	330
Glyma.14G020300.1	PME	14	5	0,2	395	316	298	82	102																Glyma.14G020300.1	PME	14	6	64	145	160	207	242	198
Glyma.17G141700.1	PME	17	4	0,2	284	800	743	201																	Glyma.17G141700.1	PME	17	5	513	190	207	242	427
Glyma.19G145700.1	PME	19	4	0,2	374	99	325	291																	Glyma.19G145700.1	PME	19	5	421	172	207	260	422
Glyma.19G187800.1	PME	19	4	0,2	619	143	660	477																	Glyma.19G187800.1	PME	19	5	495	172	207	251	361

## Sheet: Supplementary Table S3
Supplementary table S3. Duplication analysis of soybean CWRD related gene families
Locus ID	Gene ID	Gene Family	Locus 1				Locus 2				Locus 3				Locus 4				Locus 5				Locus 6				Locus 7				Locus 8				Locus 9				Locus 10
			ID	Ka	Ks	Estimated time (mya)	ID	Ka	Ks	Estimated time (mya)	ID	Ka	Ks	Estimated time (mya)	ID	Ka	Ks	Estimated time (mya)	ID	Ka	Ks	Estimated time (mya)	ID	Ka	Ks	Estimated time (mya)	ID	Ka	Ks	Estimated time (mya)	ID	Ka	Ks	Estimated time (mya)	ID	Ka	Ks	Estimated time (mya)	ID	Ka	Ks	Estimated time (mya)
Glyma.01G050100	Glyma.01G050100.1	EXP	Glyma.02G109100	0.01	0.12	9.83607	Glyma.04G167800	0.12	1.23		Glyma.05G025600	0.13	1	81.9672	Glyma.06G195000	0.11	1.28	104.918	Glyma.07G229000	0.06	0.67	54.918	Glyma.09G236200	0.14	1.22	100	Glyma.17G101400	0.14	1.12	91.8033	Glyma.18G260900	0.14	1.35	110.656	Glyma.19G024200	0.12	1.35	110.656	Glyma.20G033900
Glyma.01G077000	Glyma.01G077000.1	EXP	Glyma.U014500	0.02	0.12	9.83607
Glyma.01G214400	Glyma.01G214400.1	EXP	Glyma.05G051200	0.16	0.92	75.4098	Glyma.11G027600	0.02	0.12	9.83607	Glyma.17G133100	0.11	0.88	72.1311																0				0
Glyma.02G109100	Glyma.02G109100.1	EXP	Glyma.01G050100	0.01	0.12	9.83607	Glyma.04G167800	0.12	1.25	102.459	Glyma.05G025600	0.13	1.2	98.3607	Glyma.06G195000	0.11	1.27	104.098	Glyma.07G229000	0.06	0.7	57.377	Glyma.09G236200	0.13	1.12	91.8033	Glyma.17G101400	0.15	1.39	113.934	Glyma.18G260900	0.12	1.21	99.1803	Glyma.19G024200	0.12	1.55	127.049	Glyma.20G033900	0.06	0.75	61.4754
Glyma.02G235900	Glyma.02G235900.1	EXP	Glyma.03G035800	0.25	1.52	124.59	Glyma.06G143300	0.1	1.37	112.295	Glyma.14G203900	0.01	0.1	8.19672	Glyma.18G054000	0.07	0.61	50												0				0
Glyma.02G240900	Glyma.02G240900.1	EXP	Glyma.14G210500	0.02	0.19	15.5738																								0				0
Glyma.02G248500	Glyma.02G248500.1	EXP	Glyma.07G132600	0.11	1.03	84.4262	Glyma.11G219400	0.08	0.73	59.8361	Glyma.14G068000	0.03	0.1	8.19672	Glyma.14G210500	0.44	1.38	113.115	Glyma.18G181700	0.11	0.94	77.0492	Glyma.18G038000	0.1	0.77	63.1148				0				0
Glyma.03G033800	Glyma.03G033800.1	EXP	Glyma.U014500	0.41	1.33	109.016																								0				0
Glyma.03G035800	Glyma.03G035800.1	EXP	Glyma.03G035800	0.25	1.52	124.59	Glyma.14G203900	0.27	1.58	129.508	Glyma.18G054000	0.27	1.62	132.787																0				0
Glyma.03G225900	Glyma.03G225900.1	EXP	Glyma.10G140200	0.08	0.52	42.623	Glyma.19G222900	0.02	0.11	9.01639	Glyma.20G089100	0.07	0.47	38.5246																0				0
Glyma.04G021600	Glyma.04G021600.1	EXP	Glyma.06G021700	0.03	0.16	13.1148	Glyma.14G221500	0.06	0.77	63.1148	Glyma.17G260400	0.08	0.66	54.0984																0				0
Glyma.04G167800	Glyma.04G167800.1	EXP	Glyma.01G050100	0.12	1.23	100.82	Glyma.02G109100	0.12	1.25	102.459	Glyma.05G025600	0.08	1	81.9672	Glyma.06G195000	0.02	0.14	11.4754	Glyma.07G229000	0.13	1.34	109.836	Glyma.09G236200	0.13	2.1	172.131	Glyma.17G101400	0.07	0.64	52.459	Glyma.18G260900	0.12	1.88	154.098	Glyma.19G024200	0.15	2.16	177.049
Glyma.04G222100	Glyma.04G222100.1	EXP	Glyma.06G143300	0.01	0.15	12.2951	Glyma.18G054000	0.12	1.28	104.918																				0				0
Glyma.05G051200	Glyma.05G051200.1	EXP	Glyma.05G051200	0.16	0.92	75.4098	Glyma.11G027600	0.16	0.9	73.7705	Glyma.17G133100	0.08	0.29	23.7705																0				0
Glyma.06G021700	Glyma.06G021700.1	EXP	Glyma.04G021600	0.03	0.16	13.1148	Glyma.14G221500	0.07	0.72	59.0164	Glyma.17G260400	0.08	0.67	54.918																0				0
Glyma.06G021800	Glyma.06G021800.1	EXP	no																											0				0
Glyma.06G143300	Glyma.06G143300.1	EXP	Glyma.02G235900	0.1	1.37	112.295	Glyma.04G222100	0.01	0.15	12.2951	Glyma.14G203900	0.1	1.49	122.131	Glyma.18G054000	0.12	1.17	95.9016												0				0
Glyma.06G195000	Glyma.06G195000.1	EXP	Glyma.01G050100	0.11	1.28	104.918	Glyma.02G109100	0.11	1.27	104.098	Glyma.04G167800	0.02	0.14	11.4754	Glyma.05G025600	0.09	1	81.9672	Glyma.09G236200	0.13	2.1	172.131	Glyma.17G101400	0.07	0.61	50	Glyma.18G260900	0.13	1.89	154.918	Glyma.19G024200	0.15	1.67	136.885
Glyma.06G246400	Glyma.06G246400.1	EXP	Glyma.12G150900	0.01	0.22	18.0328																								0				0
Glyma.06G294500	Glyma.06G294500.1	EXP	Glyma.12G111200	0.01	0.16	13.1148	Glyma.12G20360	0.12	0.86	70.4918	Glyma.13G298100	0.17	1.07	87.7049																0				0
Glyma.06G294600	Glyma.06G294600.1	EXP	Glyma.12G111100	0.02	0.12	9.83607																								0				0
Glyma.07G132600	Glyma.07G132600.1	EXP	Glyma.02G248500	0.11	1.03	84.4262	Glyma.11G219400	0.1	1.12	91.8033	Glyma.11G139100	0.12	0.99	81.1475	Glyma.12G062700	0.12	0.95	77.8689	Glyma.13G336600	0.13	1.48	121.311	Glyma.14G068000	0.1	1.09	89.3443	Glyma.15G037700	0.12	1.33	109.016	Glyma.18G181700	0.01	0.13	10.6557	Glyma.18G038000	0.1	1.1	90.1639
Glyma.07G229000	Glyma.07G229000.1	EXP	Glyma.01G050100	0.06	0.67	54.918	Glyma.02G109100	0.06	0.7	57.377	Glyma.04G167800	0.13	1.34	109.836	Glyma.09G236200	0.13	1.05	86.0656	Glyma.18G260900	0.13	1.05	86.0656
Glyma.08G243200	Glyma.08G243200.1	EXP	Glyma.18G265400	0.03	0.14	11.4754												0				0
Glyma.09G236200	Glyma.09G236200.2	EXP	Glyma.01G050100	0.14	1.22	100	Glyma.02G109100	0.13	1.12	91.8033	Glyma.04G167800	0.13	2.1	172.131	Glyma.06G195000	0.13	2.1	172.131	Glyma.07G229000	0.13	1.05	86.0656	Glyma.17G101400	0.17	1.39	113.934	Glyma.18G260900	0.01	0.07	5.7377	Glyma.19G024200	0.09	0.56	45.9016	Glyma.20G033900	0.16	1	81.9672
Glyma.10G122300	Glyma.10G122300.1	EXP	no
Glyma.10G122600	Glyma.10G122600.1	EXP	no
Glyma.10G140200	Glyma.10G140200.1	EXP	Glyma.03G225900	0.08	0.52	42.623	Glyma.19G222900	0.09	0.55	45.082	Glyma.20G089100	0.02	0.12	9.83607
Glyma.11G027600	Glyma.11G027600.1	EXP	Glyma.01G214400	0.02	0.12	9.83607	Glyma.05G051200	0.16	0.9	73.7705	Glyma.17G133100	0.12	0.84	68.8525
Glyma.11G096700	Glyma.11G096700.1	EXP	Glyma.12G022800	0.03	0.1	8.19672
Glyma.11G139100	Glyma.11G139100.1	EXP	Glyma.07G132600	0.12	0.99	81.1475	Glyma.11G219400	0.13	1.47	120.492	Glyma.12G062700	0.02	0.13	10.6557	Glyma.13G336600	0.06	0.65	53.2787	Glyma.15G037700	0.05	0.64	52.459	Glyma.18G038000	0.14	1.22	100	Glyma.18G181700	0.12	1.03	84.4262	Glyma.19G186700	0.35
Glyma.11G160000	Glyma.11G160000.1	EXP	no																			0
Glyma.11G219400	Glyma.11G219400.1	EXP	Glyma.02G248500	0.08	0.73	59.8361	Glyma.07G132600	0.1	1.12	91.8033	Glyma.11G139100	0.13	1.47	120.492	Glyma.12G062700	0.12	1.49	122.131	Glyma.13G336600	0.14	1.17	95.9016	Glyma.14G068000	0.08	0.85	69.6721	Glyma.15G037700	0.13	1.29	105.738	Glyma.18G181700	0.11	1.12	91.8033	Glyma.18G038000	0.02	0.17	13.9344
Glyma.12G022800	Glyma.12G022800.1	EXP	Glyma.11G096700	0.03	0.1	8.19672																0
Glyma.12G062700	Glyma.12G062700.1	EXP	Glyma.07G132600	0.12	0.95	77.8689	Glyma.11G139100	0.02	0.13	10.6557	Glyma.11G219400	0.12	1.49	122.131	Glyma.13G336600	0.05	0.67	54.918	Glyma.15G037700	0.05	0.69	56.5574	Glyma.18G181700	0.12	0.95	77.8689
Glyma.12G111100	Glyma.12G111100.1	EXP	Glyma.06G294600	0.02	0.12	9.83607
Glyma.12G111200	Glyma.12G111200.1	EXP	Glyma.06G294500	0.01	0.16	13.1148	Glyma.12G203600	0.12	0.71	58.1967	Glyma.13G298100	0.17	0.92	75.4098
Glyma.12G150900	Glyma.12G150900.1	EXP	Glyma.06G246400	0.01	0.22	18.0328
Glyma.12G203600	Glyma.12G203600.1	EXP	Glyma.06G294500	0.12	0.86	70.4918	Glyma.12G111200	0.12	0.71	58.1967	Glyma.13G298100	0.08	0.17	13.9344
Glyma.13G298100	Glyma.13G298100.1	EXP	Glyma.06G294500	0.17	1.07	87.7049	Glyma.12G203600	0.08	0.17	13.9344	Glyma.12G111200	0.17	0.92	75.4098
Glyma.13G336600	Glyma.13G336600.1	EXP	Glyma.07G132600	0.13	1.48	121.311	Glyma.11G219400	0.14	1.17	95.9016	Glyma.11G139100	0.06	0.65	53.2787	Glyma.12G062700	0.05	0.67	54.918	Glyma.15G037700	0.02	0.15	12.2951	Glyma.18G181700	0.14	1.18	96.7213	Glyma.18G038000	0.14	1.24	101.639
Glyma.14G068000	Glyma.14G068000.1	EXP	Glyma.02G248500	0.03	0.1	8.19672	Glyma.07G132600	0.1	1.09	89.3443	Glyma.11G219400	0.08	0.85	69.6721	Glyma.18G038000	0.1	0.79	64.7541	Glyma.18G181700	0.11	1.04	85.2459
Glyma.14G203900	Glyma.14G203900.1	EXP	Glyma.02G235900	0.01	0.1	8.19672	Glyma.03G035800	0.27	1.58	129.508	Glyma.06G143300	0.1	1.49	122.131	Glyma.18G054000	0.07	0.59	48.3607
Glyma.14G210500	Glyma.14G210500.1	EXP	Glyma.02G240900	0.02	0.19	15.5738	Glyma.02G248500	0.44	1.38	113.115
Glyma.14G221500	Glyma.14G221500.1	EXP	Glyma.04G021600	0.06	0.77	63.1148	Glyma.06G021700	0.07	0.72	59.0164	Glyma.17G260400	0.01	0.11	9.01639
Glyma.15G037700	Glyma.15G037700.1	EXP	Glyma.07G132600	0.12	1.33	109.016	Glyma.11G139100	0.05	0.64	52.459	Glyma.11G219400	0.13	1.29	105.738	Glyma.12G062700	0.05	0.69	56.5574	Glyma.13G336600	0.02	0.15	12.2951	Glyma.18G181700	0.13	1.2	98.3607
Glyma.17G101400	Glyma.17G101400.4	EXP	Glyma.01G050100	0.14	1.12	91.8033	Glyma.02G109100	0.15	1.39	113.934	Glyma.04G167800	0.07	0.64	52.459	Glyma.05G025600	0.04	0.14	11.4754	Glyma.06G195000	0.07	0.61	50	Glyma.09G236200	0.17	1.39	113.934	Glyma.18G260900	0.17	1.4	114.754	Glyma.19G024200	0.16	1.36	111.475
Glyma.17G133100	Glyma.17G133100.1	EXP	Glyma.01G214400	0.11	0.88	72.1311	Glyma.05G051200	0.08	0.29	23.7705	Glyma.11G027600	0.12	0.84	68.8525
Glyma.17G260400	Glyma.17G260400.1	EXP	Glyma.04G021600	0.08	0.66	54.0984	Glyma.06G021700	0.08	0.67	54.918	Glyma.14G221500	0.01	0.11	9.01639
Glyma.18G038000	Glyma.18G038000.1	EXP	Glyma.02G248500	0.1	0.77	63.1148	Glyma.07G132600	0.1	1.1	90.1639	Glyma.11G139100	0.14	1.22	100	Glyma.11G219400	0.02	0.17	13.9344	Glyma.13G336600	0.14	1.24	101.639	Glyma.14G068000	0.1	0.79	64.7541	Glyma.18G181700	0.11	1.04	85.2459
Glyma.18G054000	Glyma.18G054000.1	EXP	Glyma.02G235900	0.07	0.61	50	Glyma.03G035800	0.27	1.62	132.787	Glyma.04G222100	0.12	1.28	104.918	Glyma.06G143300	0.12	1.17	95.9016	Glyma.14G203900	0.07	0.59	48.3607
Glyma.18G153500	Glyma.18G153500.1	EXP	no
Glyma.18G181700	Glyma.18G181700.1	EXP	Glyma.02G248500	0.11	0.94	77.0492	Glyma.07G132600	0.01	0.13	10.6557	Glyma.11G219400	0.11	1.12	91.8033	Glyma.11G139100	0.12	1.03	84.4262	Glyma.12G062700	0.12	0.95	77.8689	Glyma.13G336600	0.14	1.18	96.7213	Glyma.14G068000	0.11	1.04	85.2459	Glyma.15G037700	0.13	1.2	98.3607	Glyma.18G038000	0.11	1.04	85.2459
Glyma.18G260900	Glyma.18G260900.1	EXP	Glyma.01G050100	0.14	1.35	110.656	Glyma.02G109100	0.12	1.21	99.1803	Glyma.04G167800	0.12	1.88	154.098	Glyma.06G195000	0.13	1.89	154.918	Glyma.07G229000	0.13	1.05	86.0656	Glyma.09G236200	0.01	0.07	5.7377	Glyma.17G101400	0.17	1.4	114.754	Glyma.19G024200	0.09	0.55	45.082	Glyma.20G033900	0.15	1.12	91.8033
Glyma.19G024200	Glyma.19G024200.1	EXP	Glyma.01G050100	0.12	1.35	110.656	Glyma.02G109100	0.12	1.55	127.049	Glyma.04G167800	0.15	2.16	177.049	Glyma.06G195000	0.15	1.67	136.885	Glyma.09G236200	0.09	0.56	45.9016	Glyma.17G101400	0.16	1.36	111.475	Glyma.18G260900	0.09	0.55	45.082	Glyma.20G033900	0.16	1.56	127.869
Glyma.19G186700	Glyma.19G186700.1	EXP	Glyma.03G186600	0.03	0.1	8.19672	Glyma.11G139100	0.35	0
Glyma.19G222900	Glyma.19G222900.1	EXP	Glyma.03G225900	0.02	0.11	9.01639	Glyma.10G140200	0.09	0.55	45.082	Glyma.20G089100	0.08	0.47	38.5246
Glyma.20G033900	Glyma.20G033900.2	EXP	Glyma.01G050100	0.06	0.73	59.8361	Glyma.02G109100	0.06	0.75	61.4754	Glyma.09G236200	0.16	1	81.9672	Glyma.18G260900	0.15	1.12	91.8033	Glyma.19G024200	0.16	1.56	127.869
Glyma.20G089100	Glyma.20G089100.3	EXP	Glyma.03G225900	0.07	0.47	38.5246	Glyma.10G140200	0.02	0.12	9.83607	Glyma.19G222900	0.08	0.47	38.5246
Glyma.U014500	Glyma.U014500.1	EXP	Glyma.01G077000	0.02	0.12	9.83607	Glyma.03G033800	0.41	1.33	109.016
Glyma.01G202100	Glyma.01G202100.1	EXP	Glyma.05G069100	0.09	0.47	38.5246	Glyma.11G040700	0.02	0.1	8.19672	Glyma.17G151700	0.1	0.47	38.5246
Glyma.01G204800	Glyma.01G204800.1	EXP	Glyma.17G146900	0.32	0.62	50.8197
Glyma.05G065300	Glyma.05G065300.1	EXP
Glyma.05G065700	Glyma.05G065700.1	EXP
Glyma.05G065800	Glyma.05G065800.1	EXP
Glyma.05G069100	Glyma.05G069100.1	EXP	Glyma.01G202100	0.09	0.47	38.5246	Glyma.11G040700	0.32	0.62	50.8197	Glyma.17G151700
Glyma.11G038300	Glyma.11G038300.1	EXP	Glyma.17G146900	0.32	0.67	54.918	Glyma.05G065100	0.16	0.39	31.9672
Glyma.11G040700	Glyma.11G040700.1	EXP
Glyma.17G146900	Glyma.17G146900.1	EXP	Glyma.01G204800	0.32	0.62	50.8197	Glyma.05G065100	0.16	0.39	31.9672	Glyma.11G038300	0.32	0.67	54.918
Glyma.17G147200	Glyma.17G147200.1	EXP
Glyma.17G147400	Glyma.17G147400.1	EXP
Glyma.17G147500	Glyma.17G147500.1	EXP
Glyma.17G147600	Glyma.17G147600.1	EXP
Glyma.17G151700	Glyma.17G151700.1	EXP
Glyma.18G044100	Glyma.18G044100.1	EXP	Glyma.13G152200	0.12	0.3	24.5902
Glyma.18G265400	Glyma.18G265400.1	EXP	Glyma.08G243200	0.03	0.14	11.4754
Glyma.01G055200	Glyma.01G055200.1	Yieldins	Glyma.02G113600	0.02	0.09	7.37705																0				0				0				0				0				0
Glyma.02G113600	Glyma.02G113600.1	Yieldins	Glyma.01G055200	0.02	0.09	7.37705																0				0				0				0				0				0
Glyma.03G254300	Glyma.03G254300.1	Yieldins	Glyma.19G251900	0.13	0.28	22.9508																0				0				0				0				0				0
Glyma.05G075000	Glyma.05G075000.1	Yieldins	Glyma.19G076200	0.05	0.16	13.1148																0				0				0				0				0				0
Glyma.07G061600	Glyma.07G061600.1	Yieldins	Glyma.10G227700	0.34	0		Glyma.20G164600	0.35	0													0				0				0				0				0				0
Glyma.08G299700	Glyma.08G299700.1	Yieldins	No																			0				0				0				0				0				0
Glyma.09G126200	Glyma.09G126200.1	Yieldins	Glyma.10G227700	0.33	1.52	124.59	Glyma.16G173000	0.03	0.19	15.5738	Glyma.20G164600	0.31	1.49	122.131								0				0				0				0				0				0
Glyma.10G227700	Glyma.10G227700.1	Yieldins	Glyma.07G061600	0.34	0		Glyma.09G126200	0.33	1.52	124.59	Glyma.16G173000	0.31	1.68	137.705	Glyma.20G164600	0.04	0.18	14.7541				0				0				0				0				0				0
Glyma.12G156600	Glyma.12G156600.1	Yieldins	No																			0				0				0				0				0				0
Glyma.13G155800	Glyma.13G155800.1	Yieldins	Glyma.15G206400	0.7	0		Glyma.17G103500	0.06	0.12	9.83607												0				0				0				0				0				0
Glyma.15G015100	Glyma.15G015100.3	Yieldins	Glyma.07G005700	0.28	0.94	77.0492																0				0				0				0				0				0
Glyma.15G206400	Glyma.15G206400.1	Yieldins	Glyma.13G155800	0.7	0		Glyma.17G076100	0.51	2.13	174.59	Glyma.17G103500	0.72	0									0				0				0				0				0				0
Glyma.15G206800	Glyma.15G206800.1	Yieldins	No																			0				0				0				0				0				0
Glyma.16G173000	Glyma.16G173000.2	Yieldins	Glyma.09G126200	0.03	0.19	15.5738	Glyma.10G227700	0.31	1.68	137.705	Glyma.20G164600	0.3	1.52	124.59								0				0				0				0				0				0
Glyma.17G076100	Glyma.17G076100.1	Yieldins	Glyma.15G206400	0.51	2.13	174.59	Glyma.17G217000	0.61	2.72	222.951												0				0				0				0				0				0
Glyma.17G103500	Glyma.17G103500.1	Yieldins	Glyma.13G155800	0.06	0.12	9.83607	Glyma.15G206400	0.72	0													0				0				0				0				0				0
Glyma.17G217000	Glyma.17G217000.1	Yieldins	Glyma.14G110700	0.15	0.33	27.0492	Glyma.17G076100	0.61	2.72	222.951												0				0				0				0				0				0
Glyma.18G120200	Glyma.18G120200.1	Yieldins	No																			0				0				0				0				0				0
Glyma.18G120700	Glyma.18G120700.1	Yieldins	No																			0				0				0				0				0				0
Glyma.18G120900	Glyma.18G120900.1	Yieldins	No																			0				0				0				0				0				0
Glyma.19G076200	Glyma.19G076200.1	Yieldins	Glyma.05G075000	0.05	0.16	13.1148																0				0				0				0				0				0
Glyma.20G035400	Glyma.20G035400.2	Yieldins	No																			0				0				0				0				0				0
Glyma.20G164600	Glyma.20G164600.1	Yieldins	Glyma.07G061600	0.35	0		Glyma.09G126200	0.31	1.49	122.131	Glyma.10G227700	0.04	0.18	14.7541	Glyma.16G173000	0.3	1.52	124.59				0				0				0				0				0				0
Glyma.20G164700	Glyma.20G164700.1	Yieldins	No																			0				0				0				0				0				0
Glyma.20G164900	Glyma.20G164900.1	Yieldins	No																			0				0				0				0				0				0
Glyma.01G013900	Glyma.01G013900.2	XTH	Glyma.09G208300	0.02	0.14	11.4754																												0				0				0
Glyma.01G146000	Glyma.01G146000.1	XTH	Glyma.08G035900	0.11	0.65	53.2787	Glyma.09G193500	0.01	0.14	11.4754																								0				0				0
Glyma.01G196800	Glyma.01G196800.1	XTH	Glyma.05G109600	0.1	0.81	66.3934	Glyma.11G044800	0.01	0.08	6.55738	Glyma.17G157400	0.09	0.69	56.5574																				0				0				0
Glyma.02G287200	Glyma.02G287200.1	XTH	Glyma.08G309600	0.26	0.53	43.4426	Glyma.14G027700	0.05	0.15	12.2951	Glyma.18G106500	0.2	0.51	41.8033																				0				0				0
Glyma.03G184500	Glyma.03G184500.1	XTH	Glyma.10G054200	0.08	0.53	43.4426	Glyma.11G193600	0.2	1.21	99.1803	Glyma.12G178000	0.23	1.41	115.574	Glyma.12G080100	0.21	1.17	95.9016	Glyma.13G322500	0.23	1.49	122.131	Glyma.13G141200	0.08	0.51	41.8033	Glyma.19G184900	0.02	0.07	5.7377				0				0				0
Glyma.05G109600	Glyma.05G109600.1	XTH	Glyma.05G109600	0.1	0.81	66.3934	Glyma.10G254500	0.44	0		Glyma.11G044800	0.09	0.85	69.6721	Glyma.17G157400	0.02	0.12	9.83607	Glyma.20G137000	0.43	0													0				0				0
Glyma.05G138700	Glyma.05G138700.2	XTH	Glyma.07G174800	0.1	0.55	45.082	Glyma.08G093900	0.01	0.09	7.37705	Glyma.20G012300	0.09	0.6	49.1803																				0				0				0
Glyma.05G150400	Glyma.05G150400.1	XTH	Glyma.08G107300	0.01	0.06	4.91803	Glyma.11G253900	0.08	0.46	37.7049	Glyma.18G003200	0.07	0.44	36.0656																				0				0				0
Glyma.05G163900	Glyma.05G163900.1	XTH	Glyma.08G121200	0.02	0.12	9.83607																												0				0				0
Glyma.06G302300	Glyma.06G302300.1	XTH	No																															0				0				0
Glyma.07G174800	Glyma.07G174800.2	XTH	Glyma.07G174800	0.1	0.55	45.082	Glyma.08G093900	0.1	0.63	51.6393	Glyma.20G012300	0.03	0.14	11.4754																				0				0				0
Glyma.08G035900	Glyma.08G035900.2	XTH	Glyma.01G146000	0.11	0.65	53.2787	Glyma.09G193500	0.12	0.57	46.7213																								0				0				0
Glyma.08G093900	Glyma.08G093900.2	XTH	Glyma.05G138700	0.01	0.09	7.37705	Glyma.07G174800	0.1	0.63	51.6393	Glyma.20G012300	0.09	0.74	60.6557																				0				0				0
Glyma.08G121200	Glyma.08G121200.1	XTH	Glyma.05G163900	0.02	0.12	9.83607																												0				0				0
Glyma.08G350000	Glyma.08G350000.1	XTH	Glyma.18G165700	0.38	1.56	127.869																												0				0				0
Glyma.09G062600	Glyma.09G062600.1	XTH	Glyma.13G103100	0.1	0.74	60.6557	Glyma.15G169100	0.01	0.14	11.4754																								0				0				0
Glyma.09G193500	Glyma.09G193500.1	XTH	Glyma.01G146000	0.01	0.14	11.4754	Glyma.08G035900	0.12	0.57	46.7213																								0				0				0
Glyma.09G208300	Glyma.09G208300.1	XTH	Glyma.01G144600	0.29	0		Glyma.01G013900	0.02	0.14	11.4754																								0				0				0
Glyma.10G054200	Glyma.10G054200.1	XTH	Glyma.03G184500	0.08	0.53	43.4426	Glyma.11G193600	0.23	1.45	118.852	Glyma.12G178000	0.23	1.71	140.164	Glyma.13G141200	0.01	0.07	5.7377	Glyma.19G184900	0.07	0.47	38.5246												0				0				0
Glyma.10G251700	Glyma.10G251700.1	XTH	Glyma.20G141800	0.01	0.18	14.7541																												0				0				0
Glyma.10G254500	Glyma.10G254500.1	XTH	Glyma.05G109600	0.44	0		Glyma.17G157400	0.43	0		Glyma.20G137000	0.02	0.07	5.7377																				0				0				0
Glyma.11G044800	Glyma.11G044800.1	XTH	Glyma.01G196800	0.01	0.08	6.55738	Glyma.05G109600	0.09	0.85	69.6721	Glyma.17G157400	0.08	0.74	60.6557																				0				0				0
Glyma.11G193600	Glyma.11G193600.1	XTH	Glyma.03G184500	0.2	1.21	99.1803	Glyma.10G054200	0.23	1.45	118.852	Glyma.12G080100	0.01	0.16	13.1148	Glyma.12G178000	0.09	0.51	41.8033	Glyma.13G322500	0.1	0.5	40.9836	Glyma.19G184900	0.21	1.35	110.656								0				0				0
Glyma.11G253900	Glyma.11G253900.1	XTH	Glyma.05G150400	0.08	0.46	37.7049	Glyma.08G107300	0.08	0.47	38.5246	Glyma.18G003200	0.02	0.11	9.01639																				0				0				0
Glyma.12G080100	Glyma.12G080100.1	XTH	Glyma.03G184500	0.21	1.17	95.9016	Glyma.11G193600	0.01	0.16	13.1148	Glyma.12G178000	0.09	0.47	38.5246	Glyma.13G322500	0.09	0.48	39.3443	Glyma.13G141200	0.23	1.4	114.754	Glyma.19G184900	0.22	1.14	93.4426								0				0				0
Glyma.12G101800	Glyma.12G101800.1	XTH	Glyma.13G304400	0.08	0.92	75.4098	Glyma.19G106600	0.52	3.45	282.787																								0				0				0
Glyma.12G178000	Glyma.12G178000.1	XTH	Glyma.03G184500	0.23	1.41	115.574	Glyma.10G054200	0.23	1.71	140.164	Glyma.11G193600	0.09	0.51	41.8033	Glyma.12G080100	0.09	0.47	38.5246	Glyma.13G322500	0.02	0.08	6.55738	Glyma.13G141200	0.23	1.65	135.246	Glyma.19G184900	0.23	1.39	113.934				0				0				0
Glyma.12G197600	Glyma.12G197600.1	XTH	Glyma.13G304400	0.01	0.13	10.6557																												0				0				0
Glyma.13G094900	Glyma.13G094900.1	XTH	No																															0				0				0
Glyma.13G095000	Glyma.13G095000.1	XTH	No																															0				0				0
Glyma.13G095200	Glyma.13G095200.1	XTH	No																															0				0				0
Glyma.13G095300	Glyma.13G095300.1	XTH	No																															0				0				0
Glyma.13G103100	Glyma.13G103100.1	XTH	Glyma.09G062600	0.1	0.74	60.6557	Glyma.15G169100	0.11	0.85	69.6721																								0				0				0
Glyma.13G141200	Glyma.13G141200.1	XTH	Glyma.03G184500	0.08	0.51	41.8033	Glyma.10G054200	0.01	0.07	5.7377	Glyma.12G080100	0.23	1.4	114.754	Glyma.12G178000	0.23	1.65	135.246	Glyma.19G184900	0.07	0.45	36.8852												0				0				0
Glyma.13G304400	Glyma.13G304400.2	XTH	Glyma.12G197600	0.01	0.13	10.6557	Glyma.12G101800	0.08	0.92	75.4098																								0				0				0
Glyma.13G322500	Glyma.13G322500.1	XTH	Glyma.03G184500	0.23	1.49	122.131	Glyma.11G193600	0.1	0.5	40.9836	Glyma.12G178000	0.02	0.08	6.55738	Glyma.12G080100	0.09	0.48	39.3443	Glyma.19G184900	0.23	1.49	122.131												0				0				0
Glyma.14G027700	Glyma.14G027700.1	XTH	Glyma.02G287200	0.05	0.15	12.2951	Glyma.08G309600	0.26	0.61	50	Glyma.18G106500	0.22	0.55	45.082																				0				0				0
Glyma.15G169100	Glyma.15G169100.1	XTH	Glyma.09G062600	0.01	0.14	11.4754	Glyma.13G103100	0.11	0.85	69.6721																								0				0				0
Glyma.16G045000	Glyma.16G045000.1	XTH	Glyma.19G106600	0.1	0.71	58.1967																												0				0				0
Glyma.16G045100	Glyma.16G045100.1	XTH	No																															0				0				0
Glyma.16G150300	Glyma.16G150300.2	XTH	Glyma.02G068900	0.03	0.16	13.1148																												0				0				0
Glyma.17G064900	Glyma.17G064900.1	XTH	No																															0				0				0
Glyma.17G065000	Glyma.17G065000.1	XTH	Glyma.13G095100	0.16	0.9	73.7705																												0				0				0
Glyma.17G065100	Glyma.17G065100.1	XTH	No																															0				0				0
Glyma.17G065200	Glyma.17G065200.1	XTH	No																															0				0				0
Glyma.17G065300	Glyma.17G065300.1	XTH	No																															0				0				0
Glyma.17G065400	Glyma.17G065400.1	XTH	No																															0				0				0
Glyma.17G157400	Glyma.17G157400.1	XTH	Glyma.01G196800	0.09	0.69	56.5574	Glyma.05G109600	0.02	0.12	9.83607	Glyma.10G254500	0.43	0		Glyma.11G044800	0.08	0.74	60.6557	Glyma.20G137000	0.45	0													0				0				0
Glyma.18G003200	Glyma.18G003200.1	XTH	Glyma.05G150400	0.07	0.44	36.0656	Glyma.08G107300	0.07	0.46	37.7049	Glyma.11G253900	0.02	0.11	9.01639																				0				0				0
Glyma.18G106500	Glyma.18G106500.1	XTH	Glyma.02G287200	0.2	0.51	41.8033	Glyma.08G309600	0.06	0.13	10.6557	Glyma.14G027700	0.22	0.55	45.082																				0				0				0
Glyma.18G137500	Glyma.18G137500.1	XTH	No																															0				0				0
Glyma.18G165700	Glyma.18G165700.1	XTH	Glyma.08G350000	0.38	1.56	127.869																												0				0				0
Glyma.19G106600	Glyma.19G106600.2	XTH	Glyma.12G101800	0.52	3.45	282.787	Glyma.16G045000	0.1	0.71	58.1967																								0				0				0
Glyma.19G106700	Glyma.19G106700.1	XTH	No																															0				0				0
Glyma.19G184900	Glyma.19G184900.1	XTH	Glyma.03G184500	0.02	0.07	5.7377	Glyma.10G054200	0.07	0.47	38.5246	Glyma.11G193600	0.21	1.35	110.656	Glyma.12G178000	0.23	1.39	113.934	Glyma.12G080100	0.22	1.14	93.4426	Glyma.13G322500	0.23	1.49	122.131	Glyma.13G141200	0.07	0.45	36.8852				0				0				0
Glyma.20G012300	Glyma.20G012300.1	XTH	Glyma.05G138700	0.09	0.6	49.1803	Glyma.07G174800	0.03	0.14	11.4754	Glyma.08G093900	0.09	0.74	60.6557																				0				0				0
Glyma.20G137000	Glyma.20G137000.1	XTH	Glyma.05G109600	0.43	0		Glyma.10G254500	0.02	0.07	5.7377	Glyma.17G157400	0.45	0																					0				0				0
Glyma.20G141800	Glyma.20G141800.1	XTH	Glyma.10G251700	0.01	0.18	14.7541																												0				0				0
Glyma.02G016400	Glyma.02G016400.1	GH9	Glyma.03G216100	0.08	0.57	46.7213	Glyma.10G017000	0.01	0.13	10.6557	Glyma.19G212700	0.09	0.62	50.8197																0				0				0				0
Glyma.02G049000	Glyma.02G049000.2	GH9	Glyma.04G025000	0.25	1.25	102.459	Glyma.06G025100	0.26	1.22	100	Glyma.12G027200	0.56	2.21	181.148	Glyma.16G129100	0.06	0.13	10.6557												0				0				0				0
Glyma.02G269400	Glyma.02G269400.1	GH9	Glyma.14G047500	0.02	0.15	12.2951																								0				0				0				0
Glyma.02G293900	Glyma.02G293900.1	GH9	Glyma.14G019900	0.02	0.14	11.4754																								0				0				0				0
Glyma.03G216100	Glyma.03G216100.1	GH9	Glyma.02G016400	0.08	0.57	46.7213	Glyma.10G017000	0.08	0.56	45.9016	Glyma.19G212700	0.03	0.14	11.4754																0				0				0				0
Glyma.04G008400	Glyma.04G008400.1	GH9	Glyma.06G008200	0.03	0.12	9.83607	Glyma.11G111500	0.11	0.73	59.8361																				0				0				0				0
Glyma.04G025000	Glyma.04G025000.1	GH9	Glyma.02G049000	0.25	1.25	102.459	Glyma.06G025100	0.01	0.1	8.19672	Glyma.16G129100	0.25	1.24	101.639																0				0				0				0
Glyma.04G111300	Glyma.04G111300.1	GH9	Glyma.06G323100	0.02	0.1	8.19672																								0				0				0				0
Glyma.05G216400	Glyma.05G216400.1	GH9	Glyma.08G022300	0.02	0.14	11.4754																								0				0				0				0
Glyma.05G236400	Glyma.05G236400.1	GH9	Glyma.08G043600	0.01	0.1	8.19672																								0				0				0				0
Glyma.06G008200	Glyma.06G008200.1	GH9	Glyma.04G008400	0.03	0.12	9.83607																								0				0				0				0
Glyma.06G025100	Glyma.06G025100.1	GH9	Glyma.02G049000	0.26	1.22	100	Glyma.04G025000	0.01	0.1	8.19672	Glyma.16G129100	0.26	1.25	102.459																0				0				0				0
Glyma.06G056700	Glyma.06G056700.1	GH9	No																											0				0				0				0
Glyma.06G056900	Glyma.06G056900.1	GH9	No																											0				0				0				0
Glyma.06G123900	Glyma.06G123900.1	GH9	No																											0				0				0				0
Glyma.06G277200	Glyma.06G277200.1	GH9	No																											0				0				0				0
Glyma.06G323100	Glyma.06G323100.1	GH9	Glyma.04G111300	0.02	0.1	8.19672																								0				0				0				0
Glyma.07G270600	Glyma.07G270600.2	GH9	Glyma.09G018500	0.09	0.92	75.4098	Glyma.15G124600	0.09	0.92	75.4098	Glyma.17G003400	0.01	0.12	9.83607																0				0				0				0
Glyma.08G022300	Glyma.08G022300.1	GH9	Glyma.05G216400	0.02	0.14	11.4754																								0				0				0				0
Glyma.08G043600	Glyma.08G043600.1	GH9	Glyma.05G236400	0.01	0.1	8.19672																								0				0				0				0
Glyma.09G018500	Glyma.09G018500.1	GH9	Glyma.07G270600	0.09	0.92	75.4098	Glyma.15G124600	0.01	0.2	16.3934	Glyma.17G003400	0.09	0.93	76.2295																0				0				0				0
Glyma.09G231800	Glyma.09G231800.1	GH9	Glyma.12G004700	0.28	1.81	148.361																								0				0				0				0
Glyma.10G017000	Glyma.10G017000.1	GH9	Glyma.02G016400	0.01	0.13	10.6557	Glyma.03G216100	0.08	0.56	45.9016	Glyma.19G212700	0.08	0.62	50.8197																0				0				0				0
Glyma.11G021100	Glyma.11G021100.1	GH9	No																											0				0				0				0
Glyma.11G101300	Glyma.11G101300.3	GH9	Glyma.12G027200	0.02	0.08	6.55738	Glyma.20G003300	0.42	3.2	262.295																				0				0				0				0
Glyma.11G111500	Glyma.11G111500.1	GH9	Glyma.04G008400	0.11	0.73	59.8361																								0				0				0				0
Glyma.12G004700	Glyma.12G004700.1	GH9	Glyma.09G231800	0.28	1.81	148.361																								0				0				0				0
Glyma.12G004800	Glyma.12G004800.1	GH9	No																											0				0				0				0
Glyma.12G027200	Glyma.12G027200.1	GH9	Glyma.11G101300	0.02	0.08	6.55738	Glyma.02G049000	0.56	2.21	181.148																				0				0				0				0
Glyma.14G019900	Glyma.14G019900.1	GH9	Glyma.02G293900	0.02	0.14	11.4754																								0				0				0				0
Glyma.14G047500	Glyma.14G047500.1	GH9	Glyma.02G269400	0.02	0.15	12.2951																								0				0				0				0
Glyma.15G124600	Glyma.15G124600.1	GH9	Glyma.07G270600	0.09	0.92	75.4098	Glyma.09G018500	0.01	0.2	16.3934	Glyma.17G003400	0.09	0.93	76.2295																0				0				0				0
Glyma.16G129100	Glyma.16G129100.1	GH9	Glyma.02G049000	0.06	0.13	10.6557	Glyma.04G025000	0.25	1.24	101.639	Glyma.06G025100	0.26	1.25	102.459																0				0				0				0
Glyma.17G003400	Glyma.17G003400.1	GH9	Glyma.07G270600	0.01	0.12	9.83607	Glyma.09G018500	0.09	0.93	76.2295	Glyma.15G124600	0.09	0.93	76.2295																0				0				0				0
Glyma.18G030700	Glyma.18G030700.1	GH9	No																											0				0				0				0
Glyma.20G003300	Glyma.20G003300.1	GH9	Glyma.11G101300	0.42	3.2	262.295																								0				0				0				0
Glyma.20G061100	Glyma.20G061100.1	GH9	No																											0				0				0				0
Glyma.04G004600	Glyma.04G004600.1	GH10	Glyma.06G004400	0.04	0.13	10.6557	Glyma.11G105100	0.69	3.28	268.852								0				0				0				0				0				0				0
Glyma.04G049700	Glyma.04G049700.2	GH10	Glyma.06G050200	0.02	0.15	12.2951	Glyma.14G091300	0.11	0.62	50.8197	Glyma.17G232200	0.11	0.7	57.377				0				0				0				0				0				0				0
Glyma.06G004400	Glyma.06G004400.1	GH10	Glyma.04G004600	0.04	0.13	10.6557	Glyma.11G105100	0.66	0									0				0				0				0				0				0				0
Glyma.06G050200	Glyma.06G050200.2	GH10	Glyma.04G049700	0.02	0.15	12.2951	Glyma.14G091300	0.11	0.59	48.3607								0				0				0				0				0				0				0
Glyma.10G256900	Glyma.10G256900.1	GH10	Glyma.20G134200	0.12	0.29	23.7705												0				0				0				0				0				0				0
Glyma.10G257000	Glyma.10G257000.1	GH10	Glyma.14G091300	0.9	2.98	244.262												0				0				0				0				0				0				0
Glyma.11G105100	Glyma.11G105100.1	GH10	Glyma.06G004400	0.66	0		Glyma.04G004600	0.69	3.28	268.852								0				0				0				0				0				0				0
Glyma.11G105200	Glyma.11G105200.1	GH10	No															0				0				0				0				0				0				0
Glyma.14G091300	Glyma.14G091300.4	GH10	Glyma.04G049700	0.11	0.62	50.8197	Glyma.10G257000	0.9	2.98	244.262								0				0				0				0				0				0				0
Glyma.17G232200	Glyma.17G232200.5	GH10	Glyma.04G049700	0.11	0.7	57.377												0				0				0				0				0				0				0
Glyma.20G134200	Glyma.20G134200.1	GH10	Glyma.10G256900	0.12	0.29	23.7705												0				0				0				0				0				0				0
Glyma.02G070500	Glyma.02G070500.2	GH17	Glyma.16G151900	0.04	0.18	14.7541				0																				0				0				0				0
Glyma.02G071400	Glyma.02G071400.2	GH17	Glyma.16G152600	0.04	0.17	13.9344	Glyma.16G042500	0.12	0.87	71.3115	Glyma.19G109900	0.18	1.05	86.0656																0				0				0				0
Glyma.02G244700	Glyma.02G244700.4	GH17	Glyma.11G216000	0.11	0.58	47.541	Glyma.18G040600	0.1	0.52	42.623	Glyma.14G214300	0.03	0.17	13.9344																0				0				0				0
Glyma.02G253800	Glyma.02G253800.1	GH17	No																											0				0				0				0
Glyma.02G269000	Glyma.02G269000.1	GH17	Glyma.14G048400	0.03	0.23	18.8525																								0				0				0				0
Glyma.02G294000	Glyma.02G294000.1	GH17	Glyma.14G020000	0.03	0.25	20.4918																								0				0				0				0
Glyma.03G132700	Glyma.03G132700.1	GH17	No																											0				0				0				0
Glyma.03G132900	Glyma.03G132900.1	GH17	No																											0				0				0				0
Glyma.04G013000	Glyma.04G013000.2	GH17	Glyma.06G012900	0.03	0.12	9.83607	Glyma.12G043800	0.13	0.64	52.459	Glyma.14G075500	0.26	1.73	141.803																0				0				0				0
Glyma.04G074000	Glyma.04G074000.1	GH17	Glyma.06G075100	0.02	0.16	13.1148	Glyma.14G131300	0.13	0.78	63.9344	Glyma.17G120800	0.41	0		Glyma.17G202500	0.12	0.73	59.8361												0				0				0				0
Glyma.04G152100	Glyma.04G152100.1	GH17	Glyma.06G075100	0.41	0		Glyma.06G210900	0.02	0.17	13.9344	Glyma.17G120800	0.17	0.68	55.7377																0				0				0				0
Glyma.05G156000	Glyma.05G156000.1	GH17	Glyma.08G113900	0.01	0.09	7.37705																								0				0				0				0
Glyma.05G185100	Glyma.05G185100.1	GH17	Glyma.04G218600	0.2	0.77	63.1148	Glyma.06G147300	0.21	0.68	55.7377																				0				0				0				0
Glyma.05G225800	Glyma.05G225800.2	GH17	Glyma.08G032700	0.01	0.11	9.01639																								0				0				0				0
Glyma.05G235700	Glyma.05G235700.5	GH17	Glyma.08G043100	0.01	0.06	4.91803																								0				0				0				0
Glyma.06G012900	Glyma.06G012900.2	GH17	Glyma.04G013000	0.03	0.12	9.83607	Glyma.12G043800	0.13	0.75	61.4754	Glyma.14G075500	0.22	1.76	144.262																0				0				0				0
Glyma.06G075100	Glyma.06G075100.2	GH17	Glyma.04G074000	0.02	0.16	13.1148	Glyma.04G152100	0.41	0		Glyma.06G210900	0.42	0		Glyma.14G131300	0.13	0.84	68.8525	Glyma.17G120800	0.42	0		Glyma.17G202500	0.13	0.8	65.5738				0				0				0				0
Glyma.06G108700	Glyma.06G108700.1	GH17	No																											0				0				0				0
Glyma.06G147300	Glyma.06G147300.1	GH17	Glyma.04G218600	0.05	0.19	15.5738	Glyma.05G185100	0.21	0.68	55.7377																				0				0				0				0
Glyma.06G210900	Glyma.06G210900.1	GH17	Glyma.04G152100	0.02	0.17	13.9344	Glyma.06G075100	0.42	0		Glyma.17G120800	0.16	0.66	54.0984																0				0				0				0
Glyma.07G030400	Glyma.07G030400.1	GH17	Glyma.08G212400	0.02	0.14	11.4754	Glyma.13G365600	0.14	0.78	63.9344	Glyma.13G158000	0.34	2.2	180.328	Glyma.15G007600	0.12	0.72	59.0164	Glyma.17G113200	0.34	2.14	175.41								0				0				0				0
Glyma.07G220000	Glyma.07G220000.2	GH17	Glyma.20G018200	0.07	0.18	14.7541																								0				0				0				0
Glyma.07G261600	Glyma.07G261600.4	GH17	Glyma.15G108900	0.15	0.83	68.0328	Glyma.17G012500	0.04	0.19	15.5738																				0				0				0				0
Glyma.07G269400	Glyma.07G269400.1	GH17	Glyma.09G016300	0.13	0.6	49.1803	Glyma.15G122100	0.13	0.57	46.7213																				0				0				0				0
Glyma.08G032700	Glyma.08G032700.1	GH17	Glyma.05G225800	0.01	0.11	9.01639																								0				0				0				0
Glyma.08G043100	Glyma.08G043100.1	GH17	Glyma.05G235700	0.01	0.06	4.91803																								0				0				0				0
Glyma.08G212400	Glyma.08G212400.1	GH17	Glyma.07G030400	0.02	0.14	11.4754	Glyma.13G365600	0.14	0.76	62.2951	Glyma.13G158000	0.34	1.95	159.836	Glyma.15G007600	0.13	0.72	59.0164	Glyma.17G113200	0.35	2.04	167.213								0				0				0				0
Glyma.08G346800	Glyma.08G346800.1	GH17	Glyma.18G158200	0.05	0.28	22.9508																								0				0				0				0
Glyma.09G016300	Glyma.09G016300.1	GH17	Glyma.07G269400	0.13	0.6	49.1803	Glyma.15G122100	0.04	0.15	12.2951																				0				0				0				0
Glyma.09G037100	Glyma.09G037100.2	GH17	Glyma.15G142400	0.07	0.35	28.6885																								0				0				0				0
Glyma.09G037200	Glyma.09G037200.1	GH17	No																											0				0				0				0
Glyma.10G172300	Glyma.10G172300.1	GH17	Glyma.20G217900	0.38	1.42	116.393																								0				0				0				0
Glyma.11G095000	Glyma.11G095000.1	GH17	No																											0				0				0				0
Glyma.11G095100	Glyma.11G095100.1	GH17	No																											0				0				0				0
Glyma.11G165100	Glyma.11G165100.1	GH17	Glyma.18G058300	0.03	0.13	10.6557																								0				0				0				0
Glyma.11G183200	Glyma.11G183200.1	GH17	Glyma.12G089300	0.04	0.14	11.4754	Glyma.12G185200	0.15	0.65	53.2787	Glyma.13G316200	0.14	0.64	52.459																0				0				0				0
Glyma.11G216000	Glyma.11G216000.1	GH17	Glyma.02G244700	0.11	0.58	47.541	Glyma.14G214300	0.09	0.63	51.6393	Glyma.18G040600	0.02	0.15	12.2951																0				0				0				0
Glyma.12G021300	Glyma.12G021300.1	GH17	Glyma.11G094900	0.09	0.35	28.6885
Glyma.12G043800	Glyma.12G043800.1	GH17	Glyma.04G013000	0.13	0.64	52.459	Glyma.06G012900	0.13	0.75	61.4754	Glyma.14G075500	0.26	1.47	120.492
Glyma.12G089300	Glyma.12G089300.7	GH17	Glyma.11G183200	0.04	0.14	11.4754	Glyma.12G185200	0.14	0.72	59.0164	Glyma.13G316200	0.14	0.71	58.1967
Glyma.12G185200	Glyma.12G185200.2	GH17	Glyma.11G183200	0.15	0.65	53.2787	Glyma.12G089300	0.14	0.72	59.0164
Glyma.13G115700	Glyma.13G115700.1	GH17	Glyma.17G044100	0.01	0.13	10.6557
Glyma.13G158000	Glyma.13G158000.3	GH17	Glyma.07G030400	0.34	2.2	180.328	Glyma.08G212400	0.34	1.95	159.836	Glyma.15G007600	0.3	1.5	122.951	Glyma.17G113200	0.03	0.12	9.83607
Glyma.13G173200	Glyma.13G173200.1	GH17	No
Glyma.13G218300	Glyma.13G218300.2	GH17	Glyma.15G093700	0.02	0.15	12.2951
Glyma.13G316200	Glyma.13G316200.1	GH17	Glyma.11G183200	0.14	0.64	52.459	Glyma.12G089300	0.14	0.71	58.1967
Glyma.13G365600	Glyma.13G365600.1	GH17	Glyma.07G030400	0.14	0.78	63.9344	Glyma.08G212400	0.14	0.76	62.2951	Glyma.15G007600	0.03	0.1	8.19672	Glyma.17G113200	0.33	1.45	118.852
Glyma.14G020000	Glyma.14G020000.1	GH17	Glyma.02G294000	0.03	0.25	20.4918
Glyma.14G048400	Glyma.14G048400.2	GH17	Glyma.02G269000	0.03	0.23	18.8525
Glyma.14G075500	Glyma.14G075500.1	GH17	Glyma.02G294000	0.03	0.25	20.4918
Glyma.14G130300	Glyma.14G130300.2	GH17	Glyma.17G202900	0.03	0.15	12.2951
Glyma.14G131300	Glyma.14G131300.1	GH17	Glyma.04G074000	0.13	0.78	63.9344	Glyma.06G075100	0.13	0.84	68.8525	Glyma.17G202500	0.02	0.12	9.83607
Glyma.14G214300	Glyma.14G214300.1	GH17	Glyma.02G244700	0.03	0.17	13.9344	Glyma.11G216000	0.09	0.63	51.6393
Glyma.15G007600	Glyma.15G007600.2	GH17	Glyma.07G030400	0.12	0.72	59.0164	Glyma.08G212400	0.13	0.72	59.0164	Glyma.13G365600	0.03	0.1	8.19672	Glyma.13G158000	0.3	1.5	122.951	Glyma.17G113200	0.32	1.47	120.492
Glyma.15G093700	Glyma.15G093700.1	GH17	Glyma.13G218300	0.02	0.15	12.2951
Glyma.15G108900	Glyma.15G108900.2	GH17	Glyma.07G261600	0.15	0.83	68.0328	Glyma.17G012500	0.16	0.77	63.1148
Glyma.15G122100	Glyma.15G122100.3	GH17	Glyma.07G269400	0.13	0.57	46.7213	Glyma.09G016300	0.04	0.15	12.2951
Glyma.15G142400	Glyma.15G142400.1	GH17	Glyma.09G037100	0.07	0.35	28.6885
Glyma.16G042500	Glyma.16G042500.1	GH17	Glyma.02G071400	0.12	0.87	71.3115
Glyma.16G113200	Glyma.16G113200.1	GH17	No
Glyma.16G113700	Glyma.16G113700.1	GH17	No
Glyma.16G114000	Glyma.16G114000.1	GH17	No
Glyma.16G151900	Glyma.16G151900.1	GH17	Glyma.02G070500	0.04	0.18	14.7541
Glyma.16G152600	Glyma.16G152600.1	GH17	Glyma.02G071400	0.04	0.17	13.9344	Glyma.16G042500	0.12	0.94	77.0492	Glyma.19G109900	0.25	1.41	115.574
Glyma.17G012500	Glyma.17G012500.3	GH17	Glyma.07G261600	0.04	0.19	15.5738	Glyma.15G108900	0.16	0.77	63.1148
Glyma.17G044100	Glyma.17G044100.1	GH17	Glyma.13G115700	0.01	0.13	10.6557
Glyma.17G113200	Glyma.17G113200.1	GH17	Glyma.07G030400	0.34	2.14	175.41	Glyma.08G212400	0.35	2.04	167.213	Glyma.13G158000	0.03	0.12	9.83607	Glyma.13G365600	0.33	1.45	118.852	Glyma.15G007600	0.32	1.47	120.492
Glyma.17G120800	Glyma.17G120800.1	GH17	Glyma.04G074000	0.41	0		Glyma.04G152100	0.17	0.68	55.7377	Glyma.06G075100	0.42	0		Glyma.06G210900	0.16	0.66	54.0984	Glyma.17G202500	0.44	0
Glyma.17G202500	Glyma.17G202500.1	GH17	Glyma.04G074000	0.12	0.73	59.8361	Glyma.06G075100	0.13	0		Glyma.14G131300	0.02	0.12	9.83607	Glyma.17G120800	0.44	0
Glyma.17G202900	Glyma.17G202900.3	GH17	Glyma.14G130300	0.03	0.15	12.2951
Glyma.18G040600	Glyma.18G040600.1	GH17	Glyma.02G244700	0.1	0.52	42.623
Glyma.18G058300	Glyma.18G058300.1	GH17	Glyma.11G165100	0.03	0.13	10.6557
Glyma.18G158200	Glyma.18G158200.1	GH17	Glyma.08G346800	0.05	0.28	22.9508
Glyma.18G291500	Glyma.18G291500.1	GH17	No
Glyma.19G109900	Glyma.19G109900.1	GH17	Glyma.02G071400	0.18	1.05	86.0656	Glyma.16G152600	0.25	1.41	115.574	Glyma.16G042500	0.08	0.26	21.3115
Glyma.19G134700	Glyma.19G134700.1	GH17	Glyma.03G132600	0.13	0.5	40.9836
Glyma.19G134800	Glyma.19G134800.2	GH17	No
Glyma.20G018200	Glyma.20G018200.1	GH17	Glyma.07G220000	0.07	0.18	14.7541
Glyma.01G027900	Glyma.01G027900.1	GH28	Glyma.02G037300	0.03	0.11	9.01639																																0				0
Glyma.01G079800	Glyma.01G079800.1	GH28	No																																			0				0
Glyma.02G007600	Glyma.02G007600.1	GH28	Glyma.03G224600	0.12	0.51	41.8033	Glyma.10G138100	0.02	0.11	9.01639	Glyma.19G221600	0.12	0.52	42.623																								0				0
Glyma.02G009300	Glyma.02G009300.1	GH28	Glyma.03G222500	0.1	0.5	40.9836	Glyma.09G031600	0.33	2.23	182.787	Glyma.10G010000	0.02	0.08	6.55738	Glyma.10G144900	0.42	1.93	158.197	Glyma.15G136700	0.33	2.21	181.148	Glyma.19G226500	0.3	1.69	138.525	Glyma.19G219700	0.09	0.55	45.082								0				0
Glyma.02G015600	Glyma.02G015600.1	GH28	Glyma.03G216800	0.13	0.5	40.9836	Glyma.09G041000	0.27	2.12	173.77	Glyma.10G016100	0.03	0.13	10.6557	Glyma.15G146800	0.27	2.13	174.59	Glyma.17G029700	0.27	2.25	184.426	Glyma.19G213400	0.13	0.5	40.9836												0				0
Glyma.02G016300	Glyma.02G016300.1	GH28	Glyma.10G016900	0.09	0.19	15.5738																																0				0
Glyma.02G037300	Glyma.02G037300.1	GH28	Glyma.01G027900	0.03	0.11	9.01639																																0				0
Glyma.02G183000	Glyma.02G183000.1	GH28	Glyma.03G137700	0.18	0.51	41.8033	Glyma.10G103200	0.04	0.15	12.2951	Glyma.19G140600	0.17	0.55	45.082																								0				0
Glyma.02G307000	Glyma.02G307000.1	GH28	Glyma.14G006100	0.12	0.2	16.3934																																0				0
Glyma.03G098700	Glyma.03G098700.1	GH28	No																																			0				0
Glyma.03G137700	Glyma.03G137700.1	GH28	Glyma.02G183000	0.18	0.51	41.8033	Glyma.10G103200	0.23	0.62	50.8197	Glyma.15G275400	0.39	1.39	113.934	Glyma.19G140600	0.03	0.09	7.37705																				0				0
Glyma.03G216800	Glyma.03G216800.1	GH28	Glyma.02G015600	0.13	0.5	40.9836	Glyma.07G244200	0.26	1.88	154.098	Glyma.09G041000	0.27	1.54	126.23	Glyma.10G016100	0.13	0.49	40.1639	Glyma.15G146800	0.3	1.57	128.689	Glyma.17G029700	0.27	1.83	150	Glyma.19G213400	0.03	0.1	8.19672								0				0
Glyma.03G222500	Glyma.03G222500.1	GH28	Glyma.02G009300	0.1	0.5	40.9836	Glyma.09G031600	0.33	2.42	198.361	Glyma.10G010000	0.11	0.51	41.8033	Glyma.10G144900	0.42	0		Glyma.15G136700	0.33	2.08	170.492	Glyma.19G219700	0.01	0.09	7.37705	Glyma.19G226500	0.29	1.6	131.148								0				0
Glyma.03G224600	Glyma.03G224600.3	GH28	Glyma.02G007600	0.12	0.51	41.8033	Glyma.10G138100	0.12	0.5	40.9836	Glyma.19G221600	0.01	0.08	6.55738																								0				0
Glyma.04G143200	Glyma.04G143200.1	GH28	Glyma.06G207300	0.08	0.13	10.6557	Glyma.11G157800	0.34	1.5	122.951																												0				0
Glyma.04G157500	Glyma.04G157500.1	GH28	Glyma.06G207300	0.07	0.13	10.6557																																0				0
Glyma.04G157600	Glyma.04G157600.1	GH28	No																																			0				0
Glyma.04G157700	Glyma.04G157700.1	GH28	No																																			0				0
Glyma.05G005800	Glyma.05G005800.1	GH28	Glyma.18G139900	0.29	2.18	178.689	Glyma.19G006200	0.02	0.18	14.7541																												0				0
Glyma.05G133400	Glyma.05G133400.3	GH28	Glyma.08G087900	0.03	0.13	10.6557																																0				0
Glyma.05G210900	Glyma.05G210900.1	GH28	Glyma.07G066900	0.2	1.33	109.016	Glyma.08G017300	0.02	0.16	13.1148	Glyma.09G256100	0.19	1.52	124.59	Glyma.10G230900	0.26	2.34	191.803	Glyma.16G033000	0.2	1.49	122.131	Glyma.18G236700	0.19	1.52	124.59	Glyma.20G162700	0.21	1.76	144.262								0				0
Glyma.06G153900	Glyma.06G153900.1	GH28	No																																			0				0
Glyma.06G203000	Glyma.06G203000.1	GH28	No																																			0				0
Glyma.06G207300	Glyma.06G207300.1	GH28	Glyma.04G143200	0.08	0.13	10.6557	Glyma.04G157500	0.07	0.13	10.6557																												0				0
Glyma.07G066900	Glyma.07G066900.1	GH28	Glyma.05G210900	0.2	1.33	109.016	Glyma.08G017300	0.2	1.42	116.393	Glyma.09G256100	0.09	0.55	45.082	Glyma.09G132100	0.25	1.87	153.279	Glyma.10G230900	0.26	2.35	192.623	Glyma.16G033000	0.03	0.13	10.6557	Glyma.18G236700	0.09	0.49	40.1639	Glyma.20G162700	0.21	2.92	239.344				0				0
Glyma.07G067000	Glyma.07G067000.1	GH28	Glyma.10G231000	0.26	1.63	133.607																																0				0
Glyma.07G223500	Glyma.07G223500.1	GH28	Glyma.20G023200	0.06	0.22	18.0328																																0				0
Glyma.07G244200	Glyma.07G244200.1	GH28	Glyma.03G216800	0.26	1.88	154.098	Glyma.09G041000	0.1	0.47	38.5246	Glyma.10G016100	0.29	1.76	144.262	Glyma.15G146800	0.11	0.51	41.8033	Glyma.17G029700	0.02	0.13	10.6557	Glyma.19G213400	0.26	1.88	154.098												0				0
Glyma.08G017300	Glyma.08G017300.1	GH28	Glyma.05G210900	0.02	0.16	13.1148																																0				0
Glyma.08G087900	Glyma.08G087900.2	GH28	Glyma.07G066900	0.2	1.42	116.393	Glyma.09G256100	0.2	1.5	122.951	Glyma.10G231000	0.24	1.79	146.721	Glyma.16G033000	0.21	1.6	131.148	Glyma.16G179000	0.26	1.41	115.574	Glyma.18G236700	0.2	1.47	120.492	Glyma.20G162700	0.21	1.86	152.459								0				0
Glyma.08G149300	Glyma.08G149300.1	GH28	Glyma.15G269400	0.07	0.19	15.5738																																0				0
Glyma.08G285300	Glyma.08G285300.1	GH28	No																																			0				0
Glyma.08G285400	Glyma.08G285400.2	GH28	Glyma.18G139900	0.02	0.11	9.01639	Glyma.19G006200	0.29	1.89	154.918																												0				0
Glyma.08G303200	Glyma.08G303200.1	GH28	Glyma.02G281600	0.15	0.64	52.459	Glyma.14G032900	0.12	0.62	50.8197	Glyma.18G116400	0.02	0.18	14.7541																								0				0
Glyma.09G021100	Glyma.09G021100.1	GH28	Glyma.15G127500	0.05	0.18	14.7541	Glyma.20G023200	0.27	0.88	72.1311																												0				0
Glyma.09G031600	Glyma.09G031600.1	GH28	Glyma.02G009300	0.33	2.23	182.787	Glyma.03G222500	0.33	2.42	198.361	Glyma.10G144900	0.54	1.83	150	Glyma.15G136700	0.01	0.15	12.2951	Glyma.19G226500	0.39	1.77	145.082																0				0
Glyma.09G041000	Glyma.09G041000.1	GH28	Glyma.02G015600	0.27	2.12	173.77	Glyma.03G216800	0.27	1.54	126.23	Glyma.07G244200	0.1	0.47	38.5246	Glyma.10G016100	0.28	1.97	161.475	Glyma.15G146800	0.02	0.08	6.55738	Glyma.17G029700	0.1	0.51	41.8033	Glyma.19G213400	0.28	1.52	124.59								0				0
Glyma.09G041600	Glyma.09G041600.1	GH28	Glyma.07G245100	0.28	0.75	61.4754	Glyma.15G151800	0.05	0.12	9.83607
Glyma.09G071500	Glyma.09G071500.1	GH28	Glyma.13G111900	0.13	0.62	50.8197	Glyma.15G179500	0.02	0		Glyma.17G047800	0.14	0.62	50.8197
Glyma.09G085500	Glyma.09G085500.1	GH28	Glyma.15G196100	0.08	0.12	9.83607
Glyma.09G132100	Glyma.09G132100.1	GH28	Glyma.07G066900	0.25	1.87	153.279	Glyma.08G017300	0.26	1.51	123.77	Glyma.10G230900	0.15	0.61	50	Glyma.16G179000	0.02	0.13	10.6557	Glyma.18G236700	0.26	1.86	152.459	Glyma.20G162700	0.13	0.49	40.1639
Glyma.09G224800	Glyma.09G224800.1	GH28	Glyma.12G012200	0.03	0.07	5.7377
Glyma.09G256100	Glyma.09G256100.1	GH28	Glyma.05G210900	0.19	1.52	124.59	Glyma.07G066900	0.09	0.55	45.082	Glyma.08G017300	0.2	1.5	122.951	Glyma.10G230900	0.27	2.97	243.443	Glyma.16G033000	0.09	0.49	40.1639	Glyma.18G236700	0.01	0.12	9.83607
Glyma.10G010000	Glyma.10G010000.1	GH28	Glyma.02G009300	0.02	0.08	6.55738	Glyma.03G222500	0.11	0.51	41.8033	Glyma.10G144900	0.41	2.26	185.246	Glyma.15G136700	0.34	2.05	168.033	Glyma.19G226500	0.3	2.21	181.148	Glyma.19G219700	0.1	0.56	45.9016
Glyma.10G016100	Glyma.10G016100.1	GH28	Glyma.02G015600	0.03	0.13	10.6557	Glyma.03G216800	0.13	0.49	40.1639	Glyma.07G244200	0.29	1.76	144.262	Glyma.09G041000	0.28	1.97	161.475	Glyma.15G146800	0.29	2	163.934	Glyma.17G029700	0.29	1.75	143.443	Glyma.19G213400	0.13	0.5	40.9836
Glyma.10G088900	Glyma.10G088900.1	GH28	Glyma.15G275400	0.03	0.12	9.83607
Glyma.10G103200	Glyma.10G103200.1	GH28	Glyma.02G183000	0.04	0.15	12.2951	Glyma.03G137700	0.23	0.62	50.8197	Glyma.19G140600	0.22	0.67	54.918
Glyma.10G138100	Glyma.10G138100.1	GH28	Glyma.02G007600	0.02	0.11	9.01639	Glyma.03G224600	0.12	0.5	40.9836	Glyma.19G221600	0.13	0.52	42.623
Glyma.10G230900	Glyma.10G230900.1	GH28	Glyma.05G210900	0.26	2.34	191.803	Glyma.07G066900	0.26	2.35	192.623	Glyma.09G132100	0.15	0.61	50	Glyma.09G256100	0.27	2.97	243.443	Glyma.16G179000	0.15	0.56	45.9016	Glyma.18G236700	0.26	3.67	300.82	Glyma.20G162700	0.11	0.27	22.1311
Glyma.10G231000	Glyma.10G231000.1	GH28	Glyma.07G067000	0.26	1.63	133.607	Glyma.08G017300	0.24	1.79	146.721
Glyma.10G231100	Glyma.10G231100.1	GH28	No
Glyma.12G003700	Glyma.12G003700.1	GH28	Glyma.09G233100	0.08	0.11	9.01639
Glyma.12G012200	Glyma.12G012200.1	GH28	Glyma.09G224800	0.03	0.07	5.7377
Glyma.13G111900	Glyma.13G111900.1	GH28	Glyma.09G071500	0.13	0.62	50.8197	Glyma.15G179500	0.13	0.65	53.2787	Glyma.17G047800	0.01	0.09	7.37705
Glyma.13G364700	Glyma.13G364700.1	GH28	Glyma.15G008900	0.02	0.08	6.55738	Glyma.17G209800	0.61	2.5	204.918
Glyma.14G006100	Glyma.14G006100.6	GH28	Glyma.02G307000	0.12	0.2	16.3934	Glyma.18G065000	0.25	1.26	103.279
Glyma.14G032900	Glyma.14G032900.1	GH28	Glyma.02G281600	0.1	0.22	18.0328	Glyma.08G303200	0.12	0.62	50.8197	Glyma.18G116400	0.11	0.67	54.918
Glyma.14G044200	Glyma.14G044200.1	GH28	No
Glyma.14G152200	Glyma.14G152200.1	GH28	No
Glyma.14G191400	Glyma.14G191400.1	GH28	Glyma.02G224700	0.09	0.21	17.2131	Glyma.18G065000	0.2	0.75	61.4754
Glyma.15G008900	Glyma.15G008900.1	GH28	Glyma.13G364700	0.02	0.08	6.55738	Glyma.17G209800	0.62	2.05	168.033
Glyma.15G009800	Glyma.15G009800.6	GH28	No
Glyma.15G127500	Glyma.15G127500.1	GH28	Glyma.09G021100	0.05	0.18	14.7541	Glyma.20G023200	0.27	0.76	62.2951
Glyma.15G136700	Glyma.15G136700.2	GH28	Glyma.02G009300	0.33	2.21	181.148	Glyma.03G222500	0.33	2.08	170.492	Glyma.09G031600	0.01	0.15	12.2951	Glyma.19G219700	0.32	1.92	157.377
Glyma.15G146800	Glyma.15G146800.1	GH28	Glyma.02G015600	0.27	2.13	174.59	Glyma.03G216800	0.3	1.57	128.689	Glyma.07G244200	0.11	0.51	41.8033	Glyma.09G041000	0.02	0.08	6.55738	Glyma.10G016100	0.29	0		Glyma.17G029700	0.11	0.53	43.4426	Glyma.19G213400	0.31	1.68	137.705
Glyma.15G179500	Glyma.15G179500.1	GH28	Glyma.09G071500	0.02	0.2	16.3934	Glyma.13G111900	0.13	0.65	53.2787	Glyma.17G047800	0.14	0.61	50
Glyma.15G196100	Glyma.15G196100.1	GH28	Glyma.09G085500	0.08	0.12	9.83607
Glyma.15G275400	Glyma.15G275400.1	GH28	Glyma.03G137700	0.39	1.39	113.934	Glyma.10G088900	0.03	0.12	9.83607	Glyma.19G140600	0.41	1.36	111.475
Glyma.16G033000	Glyma.16G033000.2	GH28	Glyma.05G210900	0.2	1.49	122.131	Glyma.07G066900	0.03	0.13	10.6557	Glyma.08G017300	0.21	1.6	131.148	Glyma.09G256100	0.09	0.49	40.1639	Glyma.18G236700	0.09	0.43	35.2459
Glyma.16G179000	Glyma.16G179000.1	GH28	Glyma.08G017300	0.26	1.41	115.574	Glyma.09G132100	0.02	0.13	10.6557	Glyma.10G230900	0.15	0.56	45.9016	Glyma.18G236700	0.26	2.02	165.574	Glyma.20G162700	0.12	0.5	40.9836
Glyma.17G029700	Glyma.17G029700.1	GH28	Glyma.02G015600	0.27	2.25	184.426	Glyma.03G216800	0.27	1.83	150	Glyma.07G244200	0.02	0.13	10.6557	Glyma.09G041000	0.1	0.51	41.8033	Glyma.10G016100	0.29	1.75	143.443	Glyma.15G146800	0.11	0.53	43.4426	Glyma.19G213400	0.27	1.76	144.262
Glyma.17G047800	Glyma.17G047800.1	GH28	Glyma.09G071500	0.14	0.62	50.8197	Glyma.13G111900	0.01	0.09	7.37705	Glyma.15G179500	0.14	0.61	50
Glyma.18G116400	Glyma.18G116400.1	GH28	Glyma.02G281600	0.15	0.62	50.8197	Glyma.08G303200	0.02	0.18	14.7541	Glyma.14G032900	0.11	0.67	54.918
Glyma.18G139800	Glyma.18G139800.1	GH28	No
Glyma.18G139900	Glyma.18G139900.4	GH28	Glyma.05G005800	0.29	2.18	178.689	Glyma.08G285400	0.02	0.11	9.01639	Glyma.19G006200	0.29	2.21	181.148																0
Glyma.18G236700	Glyma.18G236700.1	GH28	Glyma.05G210900	0.19	1.52	124.59	Glyma.07G066900	0.09	0.49	40.1639	Glyma.08G017300	0.2	1.47	120.492	Glyma.09G256100	0.01	0.12	9.83607	Glyma.09G132100	0.26	1.86	152.459	Glyma.10G230900	0.26	3.67	300.82	Glyma.16G033000	0.09	0.43	35.2459	Glyma.16G179000	0.26	2.02	165.574
Glyma.19G006200	Glyma.19G006200.1	GH28	Glyma.05G005800	0.02	0.18	14.7541	Glyma.08G285400	0.29	1.89	154.918	Glyma.18G139900	0.29	2.21	181.148
Glyma.19G140600	Glyma.19G140600.1	GH28	Glyma.02G183000	0.17	0.55	45.082	Glyma.03G137700	0.03	0.09	7.37705	Glyma.10G103200	0.22	0.67	54.918	Glyma.15G275400	0.41	1.36	111.475
Glyma.19G213400	Glyma.19G213400.1	GH28	Glyma.02G015600	0.13	0.5	40.9836	Glyma.03G216800	0.03	0	0	Glyma.07G244200	0.26	1.88	154.098	Glyma.09G041000	0.28	1.52	124.59	Glyma.10G016100	0.13	0.5	40.9836	Glyma.15G146800	0.31	1.68	137.705	Glyma.17G029700	0.27	1.76	144.262
Glyma.19G219700	Glyma.19G219700.2	GH28	Glyma.02G009300	0.09	0.55	45.082	Glyma.03G222500	0.01	0.09	7.37705	Glyma.10G010000	0.1	0.56	45.9016	Glyma.10G144900	0.41	0		Glyma.15G136700	0.32	1.92	157.377	Glyma.19G226500	0.3	1.65	135.246
Glyma.19G221600	Glyma.19G221600.3	GH28	Glyma.02G007600	0.12	0.52	42.623	Glyma.03G224600	0.01	0.08	6.55738	Glyma.10G138100	0.13	0.52	42.623
Glyma.19G226500	Glyma.19G226500.1	GH28	Glyma.02G009300	0.3	1.69	138.525	Glyma.03G222500	0.29	1.6	131.148	Glyma.09G031600	0.39	1.77	145.082	Glyma.10G010000	0.3	2.21	181.148	Glyma.19G219700	0.3	1.65	135.246
Glyma.20G023200	Glyma.20G023200.1	GH28	Glyma.07G223500	0.06	0.22	18.0328	Glyma.09G021100	0.27	0.88	72.1311	Glyma.15G127500	0.27	0.76	62.2951
Glyma.U016300	Glyma.U016300.1	GH28	Glyma.01G075000	0.12	0.18	14.7541
Glyma.01G170200	Glyma.01G170200.1	GH35	Glyma.02G051700	0.07	0.49	40.1639	Glyma.04G028600	0.17	1.22	100	Glyma.11G073100	0.01	0.1	8.19672	Glyma.16G131800	0.07	0.49	40.1639																				0				0
Glyma.02G051700	Glyma.02G051700.1	GH35	Glyma.01G170200	0.07	0.49	40.1639	Glyma.04G028600	0.17	1.29	105.738	Glyma.11G073100	0.08	0.49	40.1639	Glyma.14G070600	0.17	1.27	104.098	Glyma.16G131800	0.02	0.13	10.6557																0				0
Glyma.02G070700	Glyma.02G070700.1	GH35	No																																			0				0
Glyma.04G003900	Glyma.04G003900.1	GH35	Glyma.11G107600	0.24	0.74	60.6557	Glyma.12G032600	0.24	0.82	67.2131																												0				0
Glyma.04G028600	Glyma.04G028600.1	GH35	Glyma.01G170200	0.17	1.22	100	Glyma.02G051700	0.17	1.29	105.738	Glyma.06G028700	0.04	0.1	8.19672	Glyma.11G073100	0.17	1.24	101.639	Glyma.14G070600	0.1	0.51	41.8033	Glyma.16G131800	0.17	1.34	109.836	Glyma.17G254100	0.1	0.53	43.4426								0				0
Glyma.04G208400	Glyma.04G208400.1	GH35	Glyma.04G247300	0.29	1.73	141.803	Glyma.05G194900	0.16	0.68	55.7377	Glyma.06G115400	0.28	1.78	145.902	Glyma.06G157300	0.03	0.16	13.1148	Glyma.08G002500	0.13	0.59	48.3607																0				0
Glyma.04G208500	Glyma.04G208500.1	GH35	Glyma.06G157200	0.02	0.09	7.37705																																0				0
Glyma.04G247300	Glyma.04G247300.1	GH35	Glyma.04G208400	0.29	1.73	141.803	Glyma.05G194900	0.37	2	163.934	Glyma.06G157300	0.29	1.83	150	Glyma.06G115400	0.02	0.12	9.83607	Glyma.08G002500	0.3	1.64	134.426																0				0
Glyma.06G028700	Glyma.06G028700.1	GH35	Glyma.04G028600	0.04	0.1	8.19672	Glyma.14G070600	0.12	0.55	45.082	Glyma.16G131800	0.2	1.48	121.311	Glyma.17G254100	0.11	0.57	46.7213																				0				0
Glyma.06G115400	Glyma.06G115400.1	GH35	Glyma.04G208400	0.28	1.78	145.902	Glyma.04G247300	0.02	0.12	9.83607	Glyma.05G194900	0.36	1.81	148.361	Glyma.06G157300	0.29	1.92	157.377	Glyma.08G002500	0.29	1.96	160.656																0				0
Glyma.06G157200	Glyma.06G157200.1	GH35	Glyma.04G208500	0.02	0.09	7.37705																																0				0
Glyma.06G157300	Glyma.06G157300.1	GH35	Glyma.04G247300	0.29	1.83	150	Glyma.04G208400	0.03	0.16	13.1148	Glyma.05G194900	0.16	0.65	53.2787	Glyma.06G115400	0.29	1.92	157.377	Glyma.08G002500	0.12	0.6	49.1803																0				0
Glyma.07G010400	Glyma.07G010400.1	GH35	Glyma.08G193500	0.01	0.08	6.55738	Glyma.09G062900	0.2	1.43	117.213	Glyma.13G350700	0.06	0.41	33.6066	Glyma.13G104000	0.19	1.61	131.967	Glyma.15G023800	0.06	0.4	32.7869	Glyma.15G169500	0.19	1.4	114.754	Glyma.17G055100	0.19	1.63	133.607								0				0
Glyma.07G106500	Glyma.07G106500.1	GH35	No																																			0				0
Glyma.07G106700	Glyma.07G106700.1	GH35	No																																			0				0
Glyma.08G002500	Glyma.08G002500.1	GH35	Glyma.04G247300	0.3	1.64	134.426	Glyma.04G208400	0.13	0.59	48.3607	Glyma.05G194900	0.09	0.16	13.1148	Glyma.06G157300	0.12	0.6	49.1803	Glyma.06G115400	0.29	1.96	160.656																0				0
Glyma.08G111000	Glyma.08G111000.1	GH35	No																																			0				0
Glyma.08G193500	Glyma.08G193500.1	GH35	Glyma.07G010400	0.01	0.08	6.55738	Glyma.09G062900	0.2	1.42	116.393	Glyma.13G350700	0.07	0.43	35.2459	Glyma.13G104000	0.18	1.74	142.623	Glyma.15G023800	0.07	0.43	35.2459	Glyma.15G169500	0.2	1.39	113.934	Glyma.17G055100	0.18	1.82	149.18								0				0
Glyma.09G062900	Glyma.09G062900.1	GH35	Glyma.07G010400	0.2	1.43	117.213	Glyma.08G193500	0.2	1.42	116.393	Glyma.13G104000	0.11	0.53	43.4426	Glyma.13G350700	0.2	1.42	116.393	Glyma.15G169500	0.02	0.11	9.01639	Glyma.15G023800	0.2	1.4	114.754	Glyma.17G055100	0.1	0.51	41.8033								0				0
Glyma.09G122900	Glyma.09G122900.1	GH35	No																																			0				0
Glyma.09G123000	Glyma.09G123000.1	GH35	No																																			0				0
Glyma.11G073100	Glyma.11G073100.1	GH35	Glyma.01G170200	0.01	0.1	8.19672	Glyma.02G051700	0.08	0.49	40.1639	Glyma.04G028600	0.17	1.24	101.639	Glyma.16G131800	0.07	0.49	40.1639	Glyma.17G254100	0.17	1.43	117.213																0				0
Glyma.11G107600	Glyma.11G107600.1	GH35	Glyma.04G003900	0.24	0.74	60.6557	Glyma.12G032600	0.06	0.12	9.83607																												0				0
Glyma.11G147900	Glyma.11G147900.1	GH35	Glyma.12G069000	0.03	0.12	9.83607	Glyma.12G173700	0.09	0.47	38.5246	Glyma.13G327000	0.08	0.46	37.7049																								0				0
Glyma.12G032600	Glyma.12G032600.1	GH35	Glyma.04G003900	0.24	0.82	67.2131	Glyma.11G107600	0.06	0.12	9.83607																												0				0
Glyma.12G173700	Glyma.12G173700.1	GH35	Glyma.11G147900	0.09	0.47	38.5246	Glyma.12G069000	0.14	0.64	52.459	Glyma.13G327000	0.02	0.12	9.83607																								0				0
Glyma.13G104000	Glyma.13G104000.1	GH35	Glyma.07G010400	0.19	1.61	131.967	Glyma.08G193500	0.18	1.74	142.623	Glyma.09G062900	0.11	0.53	43.4426	Glyma.13G350700	0.19	1.63	133.607	Glyma.15G169500	0.1	0.5	40.9836	Glyma.15G023800	0.18	1.69	138.525	Glyma.17G055100	0.02	0.09	7.37705								0				0
Glyma.13G112300	Glyma.13G112300.1	GH35	Glyma.17G047400	0.04	0.11	9.01639																																0				0
Glyma.13G327000	Glyma.13G327000.1	GH35	Glyma.11G147900	0.08	0.46	37.7049	Glyma.12G069000	0.14	0.62	50.8197	Glyma.12G173700	0.02	0.12	9.83607	Glyma.U018900	0.1	0.45	36.8852																				0				0
Glyma.13G349600	Glyma.13G349600.1	GH35	No																																			0				0
Glyma.13G350700	Glyma.13G350700.1	GH35	Glyma.07G010400	0.06	0.41	33.6066	Glyma.08G193500	0.07	0.43	35.2459	Glyma.09G062900	0.2	1.42	116.393	Glyma.13G104000	0.19	1.63	133.607	Glyma.15G023800	0.01	0.07	5.7377	Glyma.15G169500	0.2	1.43	117.213	Glyma.17G055100	0.19	1.68	137.705								0				0
Glyma.14G070600	Glyma.14G070600.1	GH35	Glyma.02G051700	0.17	1.27	104.098	Glyma.03G059800	0.44	1.35	110.656	Glyma.04G028600	0.1	0.51	41.8033	Glyma.06G028700	0.12	0.55	45.082	Glyma.16G131800	0.17	1.28	104.918	Glyma.17G254100	0.01	0.11	9.01639												0				0
Glyma.15G023800	Glyma.15G023800.1	GH35	Glyma.07G010400	0.06	0.4	32.7869	Glyma.08G193500	0.07	0.43	35.2459	Glyma.09G062900	0.2	1.4	114.754	Glyma.13G104000	0.18	1.69	138.525	Glyma.13G350700	0.01	0.07	5.7377	Glyma.15G169500	0.2	1.42	116.393	Glyma.17G055100	0.18	1.67	136.885								0				0
Glyma.15G169500	Glyma.15G169500.1	GH35	Glyma.07G010400	0.19	1.4	114.754	Glyma.08G193500	0.2	1.39	113.934	Glyma.09G062900	0.02	0.11	9.01639	Glyma.13G104000	0.1	0.5	40.9836	Glyma.13G350700	0.2	1.43	117.213	Glyma.15G023800	0.2	1.42	116.393	Glyma.17G055100	0.1	0.5	40.9836								0				0
Glyma.16G048800	Glyma.16G048800.1	GH35	No																																			0				0
Glyma.16G083700	Glyma.16G083700.1	GH35	No																																			0				0
Glyma.16G131800	Glyma.16G131800.1	GH35	Glyma.01G170200	0.07	0.49	40.1639	Glyma.02G051700	0.02	0.13	10.6557	Glyma.04G028600	0.17	1.34	109.836	Glyma.06G028700	0.2	1.48	121.311	Glyma.11G073100	0.07	0.49	40.1639	Glyma.14G070600	0.17	1.28	104.918	Glyma.17G254100	0.17	1.26	103.279								0				0
Glyma.17G047400	Glyma.17G047400.1	GH35	Glyma.13G112300	0.04	0.11	9.01639
Glyma.17G055100	Glyma.17G055100.2	GH35	Glyma.07G010400	0.19	1.63	133.607	Glyma.08G193500	0.18	1.82	149.18	Glyma.09G062900	0.1	0.51	41.8033	Glyma.13G350700	0.19	1.68	137.705	Glyma.13G104000	0.02	0.09	7.37705	Glyma.15G169500	0.1	0.5	40.9836	Glyma.15G023800	0.18	1.67	136.885
Glyma.17G254100	Glyma.17G254100.1	GH35	Glyma.04G028600	0.1	0.53	43.4426	Glyma.06G028700	0.11	0.57	46.7213	Glyma.11G073100	0.17	1.43	117.213	Glyma.14G070600	0.01	0.11	9.01639	Glyma.16G131800	0.17	1.26	103.279
Glyma.U018900	Glyma.U018900.2	GH35	Glyma.12G069000	0.08	0.22	18.0328	Glyma.13G327000	0.1	0.45	36.8852
Glyma.01G042700	Glyma.01G042700.1	PL1	Glyma.04G173900	0.35	2.59	212.295	Glyma.06G190700	0.36	0	0	Glyma.08G296900	0.18	0.98	80.3279	Glyma.13G064700	0.36	0	0	Glyma.18G255900	0.41	0	Glyma.08G296900	Glyma.19G020200	0.35	0	0				0				0				0				0
Glyma.01G178900	Glyma.01G178900.1	PL1	Glyma.11G063300	0.04	0.28	22.9508	Glyma.16G142400	0.12	0.93	76.2295																0				0				0				0				0
Glyma.02G020600	Glyma.02G020600.1	PL1	Glyma.04G173900	0.37	2.41	197.541	Glyma.06G190700	0.36	0	0	Glyma.08G296900	0.2	0.9	73.7705	Glyma.13G064700	0.36	0	0	Glyma.18G255900	0.4	0	0	Glyma.19G020200	0.37	3.38	277.049				0				0				0				0
Glyma.03G185400	Glyma.03G185400.1	PL1	Glyma.10G059100	0.05	0.62	50.8197	Glyma.13G145900	0.13	0.98	80.3279																0				0				0				0				0
Glyma.04G173900	Glyma.04G173900.1	PL1	Glyma.01G042700	0.35	2.59	212.295	Glyma.02G020600	0.37	2.41	197.541	Glyma.06G190700	0.05	0.22	18.0328	Glyma.08G296900	0.32	2.2	180.328	Glyma.13G064700	0.36	0		Glyma.18G255900	0.34	0	0	Glyma.19G020200	0.39	0	0				0				0				0
Glyma.04G191100	Glyma.04G191100.1	PL1	Glyma.05G044000	0.05	0.75	61.4754	Glyma.06G174700	0.01	0.2	16.3934	Glyma.17G126500	0.05	0.96	78.6885				0								0				0				0				0				0
Glyma.05G044000	Glyma.05G044000.1	PL1	Glyma.04G191100	0.05	0.75	61.4754	Glyma.06G174700	0.06	0.72	59.0164	Glyma.17G126500	0.01	0.19	15.5738	Glyma.18G012200	0.13	1.82	149.18								0				0				0				0				0
Glyma.05G114000	Glyma.05G114000.1	PL1	Glyma.19G053800	0.01	0.17	13.9344																				0				0				0				0				0
Glyma.06G174700	Glyma.06G174700.1	PL1	Glyma.04G191100	0.01	0.2	16.3934	Glyma.05G044000	0.06	0.72	59.0164	Glyma.17G126500	0.06	0.88	72.1311				0				0				0				0				0				0				0
Glyma.06G190700	Glyma.06G190700.1	PL1	Glyma.01G042700	0.36	0	0	Glyma.02G020600	0.36	0	0	Glyma.04G173900	0.05	0.22	18.0328	Glyma.08G296900	0.33	2.37	194.262	Glyma.13G064700	0.38	0	0	Glyma.18G255900	0.37	0	0	Glyma.19G020200	0.41	0	0				0				0				0
Glyma.08G296900	Glyma.08G296900.1	PL1	Glyma.01G042700	0.18	0.98	80.3279	Glyma.02G020600	0.2	0.9	73.7705	Glyma.04G173900	0.32	2.2	180.328	Glyma.06G190700	0.33	2.37	194.262	Glyma.13G064700	0.38	2.25	184.426	Glyma.18G255900	0.39	2.57	210.656	Glyma.19G020200	0.37	2.34	191.803				0				0				0
Glyma.08G356800	Glyma.08G356800.1	PL1	Glyma.18G175300	0.01	0.16	13.1148																				0				0				0				0				0
Glyma.09G006000	Glyma.09G006000.1	PL1	No																							0				0				0				0				0
Glyma.10G046100	Glyma.10G046100.1	PL1	Glyma.13G134200	0.04	0.14	11.4754																				0				0				0				0				0
Glyma.10G125000	Glyma.10G125000.1	PL1	Glyma.10G125000	0.38	3.42	280.328	Glyma.20G077300	0.01	0.17	13.9344																0				0				0				0				0
Glyma.10G277200	Glyma.10G277200.1	PL1	Glyma.20G112600	0.03	0.2	16.3934																				0				0				0				0				0
Glyma.11G063300	Glyma.11G063300.1	PL1	Glyma.01G178900	0.04	0.28	22.9508	Glyma.16G142400	0.12	0.75	61.4754																0				0				0				0				0
Glyma.11G210600	Glyma.11G210600.1	PL1	No																							0				0				0				0				0
Glyma.11G244800	Glyma.11G244800.1	PL1	Glyma.18G012200	0.19	0.86	70.4918																				0				0				0				0				0
Glyma.11G244900	Glyma.11G244900.1	PL1	No																							0				0				0				0				0
Glyma.13G064700	Glyma.13G064700.1	PL1	Glyma.01G042700	0.36	0	0	Glyma.02G020600	0.36	0		Glyma.04G173900	0.36	0	0	Glyma.06G190700	0.38	0	0	Glyma.08G296900	0.38	2.25	184.426	Glyma.18G255900	0.2	0.98	80.3279	Glyma.19G020200	0.08	0.23	18.8525				0				0				0
Glyma.13G134200	Glyma.13G134200.1	PL1	Glyma.10G046100	0.04	0.14	11.4754	Glyma.20G240800	0.17	2.2	180.328																0				0				0				0				0
Glyma.13G145900	Glyma.13G145900.1	PL1	Glyma.03G185400	0.13	0.98	80.3279	Glyma.10G059100	0.02	0.35	28.6885																0				0				0				0				0
Glyma.15G110500	Glyma.15G110500.1	PL1	Glyma.09G005900	0.11	0.14	11.4754	Glyma.17G011200	0.1	0.46	37.7049																0				0				0				0				0
Glyma.16G142400	Glyma.16G142400.1	PL1	Glyma.01G178900	0.12	0.93	76.2295	Glyma.11G063300	0.12	0.75	61.4754																0				0				0				0				0
Glyma.17G011200	Glyma.17G011200.1	PL1	Glyma.09G005900	0.17	0.62	50.8197	Glyma.15G110500	0.1	0.46	37.7049																0				0				0				0				0
Glyma.17G126500	Glyma.17G126500.1	PL1	Glyma.04G191100	0.05	0.96	78.6885	Glyma.05G044000	0.01	0.19	15.5738	Glyma.06G174700	0.06	0.88	72.1311				0				0				0				0				0				0				0
Glyma.18G012200	Glyma.18G012200.1	PL1	Glyma.05G044000	0.13	1.82	149.18	Glyma.11G244800	0.19	0.86	70.4918								0				0				0				0				0				0				0
Glyma.18G012300	Glyma.18G012300.1	PL1	No															0				0				0				0				0				0				0
Glyma.18G175300	Glyma.18G175300.1	PL1	Glyma.08G356800	0.01	0.16	13.1148												0				0				0				0				0				0				0
Glyma.18G255900	Glyma.18G255900.1	PL1	Glyma.01G042700	0.41	0	0	Glyma.02G020600	0.4	0		Glyma.04G173900	0.34	0	0	Glyma.06G190700	0.37	0	0	Glyma.08G296900	0.39	2.57	210.656	Glyma.13G064700	0.2	0.98	80.3279	Glyma.19G020200	0.21	0.93	76.2295				0				0				0
Glyma.19G009200	Glyma.19G009200.1	PL1	Glyma.13G169000	0.07	0													0				0				0				0				0				0				0
Glyma.19G020200	Glyma.19G020200.1	PL1	Glyma.01G042700	0.35	0		Glyma.02G020600	0.37	3.38	277.049	Glyma.04G173900	0.39	0	0	Glyma.06G190700	0.41	0	0	Glyma.08G296900	0.37	2.34	191.803	Glyma.13G064700	0.08	0.23	18.8525	Glyma.18G255900	0.21	0.93	76.2295				0				0				0
Glyma.19G053800	Glyma.19G053800.1	PL1	Glyma.05G114000	0.01	0.17	13.9344												0				0				0				0				0				0				0
Glyma.20G077300	Glyma.20G077300.1	PL1	Glyma.10G125000	0.01	0.17	13.9344												0				0				0				0				0				0				0
Glyma.20G112600	Glyma.20G112600.1	PL1	Glyma.10G277200	0.03	0.2	16.3934												0				0				0				0				0				0				0
Glyma.20G240800	Glyma.20G240800.1	PL1	No															0				0				0				0				0				0				0
Glyma.01G020800	Glyma.01G020800.1	PL2	Glyma.02G216300	0.36	3.62	296.721	Glyma.04G091100	0.38	0	0	Glyma.06G092800	0.34	2.86	234.426	Glyma.08G275500	0.24	0.75	61.4754	Glyma.09G201300	0.05	0.14	11.4754	Glyma.14G183400	0.4	2.03	166.393				0				0				0				0
Glyma.02G216300	Glyma.02G216300.1	PL2	Glyma.01G020800	0.36	3.62	296.721	Glyma.04G091100	0.3	1.77	145.082	Glyma.06G092800	0.24	1.58	129.508	Glyma.08G275500	0.37	2.75	225.41	Glyma.09G201300	0.38	2.55	209.016								0				0				0				0
Glyma.04G091100	Glyma.04G091100.1	PL2	Glyma.01G020800	0.38	0	0	Glyma.02G216300	0.3	1.77	145.082	Glyma.06G092800	0.08	0.13	10.6557	Glyma.08G275500	0.39	1.91	156.557	Glyma.09G201300	0.4	2.78	227.869	Glyma.14G183400	0.37	3.28	268.852				0				0				0				0
Glyma.04G091200	Glyma.04G091200.1	PL2	No																											0				0				0				0
Glyma.04G091300	Glyma.04G091300.1	PL2	No																											0				0				0				0
Glyma.06G092800	Glyma.06G092800.1	PL2	Glyma.01G020800	0.34	2.86	234.426	Glyma.02G216300	0.24	1.58	129.508	Glyma.04G091100	0.08	0.13	10.6557	Glyma.08G275500	0.36	1.75	143.443	Glyma.09G201300	0.35	2.17	177.869	Glyma.14G183400	0.28	2.41	197.541				0				0				0				0
Glyma.06G092900	Glyma.06G092900.1	PL2	No																															0				0				0
Glyma.08G275500	Glyma.08G275500.1	PL2	Glyma.01G020800	0.24	0.75	61.4754	Glyma.02G216300	0.37	2.75	225.41	Glyma.04G091100	0.39	1.91	156.557	Glyma.06G092800	0.36	1.75	143.443	Glyma.09G201300	0.24	0.77	63.1148				0				0				0				0				0
Glyma.08G275600	Glyma.08G275600.1	PL2	No																															0				0				0
Glyma.09G201300	Glyma.09G201300.1	PL2	Glyma.01G020800	0.05	0.14	11.4754	Glyma.02G216300	0.38	2.55	209.016	Glyma.04G091100	0.4	2.78	227.869	Glyma.06G092800	0.35	2.17	177.869	Glyma.08G275500	0.24	0.77	63.1148	Glyma.14G183400	0.41	1.87	153.279				0				0				0				0
Glyma.18G150600	Glyma.18G150600.1	PL2	No			296.721				225.41				234.426				225.41				227.869				268.852	296.721							0				0				0
Glyma.01G151600	Glyma.01G151600.1	PAE	Glyma.09G216800	0.02	0.13	10.6557	Glyma.16G107300	0.17	0.63	51.6393	Glyma.16G075700	0.2	0.76	62.2951				0				0				0				0				0				0				0
Glyma.02G006600	Glyma.02G006600.1	PAE	Glyma.03G227600	0.22	1.63	133.607	Glyma.03G225400	0.15	0.47	38.5246	Glyma.10G142100	0.24	1.55	127.049	Glyma.10G139200	0.01	0	0	Glyma.17G042900	0.26	1.59	130.328	Glyma.19G224500	0.22	1.42	116.393	Glyma.19G222400	0.13	0.41	33.6066				0				0				0
Glyma.03G225400	Glyma.03G225400.1	PAE	Glyma.02G006600	0.15	0.47	38.5246	Glyma.10G139200	0.15	0.44	36.0656	Glyma.10G142100	0.23	1.55	127.049	Glyma.13G117000	0.28	1.73	141.803	Glyma.17G042900	0.26	1.83	150	Glyma.19G222400	0.04	0.1	8.19672	Glyma.19G224500	0.23	1.7	139.344				0				0				0
Glyma.03G227600	Glyma.03G227600.1	PAE	Glyma.02G006600	0.22	1.63	133.607	Glyma.10G142100	0.12	0.49	40.1639	Glyma.10G139200	0.24	1.42	116.393	Glyma.17G042900	0.24	1.54	126.23	Glyma.19G224500	0.01	0.07	5.7377	Glyma.19G222400	0.22	1.55	127.049	Glyma.20G090500	0.12	0.5	40.9836				0				0				0
Glyma.09G216800	Glyma.09G216800.1	PAE	Glyma.01G151600	0.02	0.13	10.6557	Glyma.16G107300	0.16	0.57	46.7213	Glyma.16G075700	0.2	0.71	58.1967				0				0				0				0				0				0				0
Glyma.10G139200	Glyma.10G139200.1	PAE	Glyma.02G006600	0.01	0.08	6.55738	Glyma.03G225400	0.15	0.44	36.0656	Glyma.03G227600	0.24	1.42	116.393	Glyma.13G117000	0.27	1.52	124.59	Glyma.19G222400	0.14	0.43	35.2459	Glyma.19G224500	0.25	1.35	110.656				0				0				0				0
Glyma.10G142100	Glyma.10G142100.1	PAE	Glyma.02G006600	0.24	1.55	127.049	Glyma.03G227600	0.12	0.49	40.1639	Glyma.03G225400	0.23	1.55	127.049	Glyma.17G042900	0.26	1.89	154.918	Glyma.19G224500	0.12	0.46	37.7049	Glyma.19G222400	0.21	1.44	118.033	Glyma.20G090500	0.03	0.08	6.55738				0				0				0
Glyma.10G234400	Glyma.10G234400.1	PAE	Glyma.20G159900	0.03	0.14	11.4754				0				0				0				0				0				0				0				0				0
Glyma.13G117000	Glyma.13G117000.1	PAE	Glyma.03G225400	0.28	1.73	141.803	Glyma.10G139200	0.27	1.52	124.59	Glyma.17G042900	0.02	0.13	10.6557	Glyma.19G222400	0.27	1.65	135.246				0				0				0				0				0				0
Glyma.16G075700	Glyma.16G075700.1	PAE	Glyma.01G151600	0.2	0.76	62.2951	Glyma.09G216800	0.2	0.71	58.1967	Glyma.16G107300	0.21	0.65	53.2787				0				0				0				0				0				0				0
Glyma.16G075800	Glyma.16G075800.1	PAE	No			0				0				0				0				0				0				0				0				0				0
Glyma.16G107300	Glyma.16G107300.1	PAE	Glyma.01G151600	0.17	0.63	51.6393	Glyma.09G216800	0.16	0.57	46.7213	Glyma.16G075700	0.21	0.65	53.2787				0				0				0				0				0
Glyma.16G107600	Glyma.16G107600.1	PAE	No			0				0				0				0				0				0				0				0
Glyma.17G042900	Glyma.17G042900.1	PAE	Glyma.02G006600	0.26	1.59	130.328	Glyma.03G225400	0.26	1.83	150	Glyma.03G227600	0.24	1.54	126.23	Glyma.10G142100	0.26	1.89	154.918	Glyma.13G117000	0.02	0.13	10.6557				0				0				0
Glyma.18G179800	Glyma.18G179800.1	PAE	Glyma.07G131300	0.12	0.24	19.6721				0				0				0				0				0				0				0
Glyma.19G222400	Glyma.19G222400.1	PAE	Glyma.02G006600	0.13	0.41	33.6066	Glyma.03G225400	0.04	0.1	8.19672	Glyma.03G227600	0.22	1.55	127.049	Glyma.10G139200	0.14	0.43	35.2459	Glyma.10G142100	0.21	1.44	118.033	Glyma.13G117000	0.27	1.65	135.246	Glyma.17G042900	0.26	1.63	133.607	Glyma.19G224500	0.21	1.57	128.689
Glyma.19G224500	Glyma.19G224500.1	PAE	Glyma.02G006600	0.22	1.42	116.393	Glyma.03G227600	0.01	0.07	5.7377	Glyma.03G225400	0.23	1.7	139.344	Glyma.10G142100	0.12	0.46	37.7049	Glyma.10G139200	0.25	1.35	110.656	Glyma.19G222400	0.21	1.57	128.689	Glyma.20G090500	0.12	0.45	36.8852				0
Glyma.20G090500	Glyma.20G090500.1	PAE	Glyma.03G227600	0.12	0.5	40.9836	Glyma.10G142100	0.03	0.08	6.55738	Glyma.17G042900	0.23	2.02	165.574	Glyma.19G224500	0.12	0.45	36.8852				0				0				0				0
Glyma.20G159900	Glyma.20G159900.2	PAE	Glyma.10G234400	0.03	0.14	11.4754				0				0				0				0				0				0				0
Glyma.01G006800	Glyma.01G006800.1	PME	Glyma.05G226000	0.1	0.48	39.3443	Glyma.07G125100	0.02	0.07	5.7377	Glyma.08G033000	0.1	0.44	36.0656				0				0				0				0				0				0				0
Glyma.01G066000	Glyma.01G066000.1	PME	No															0				0				0				0				0				0				0
Glyma.01G066100	Glyma.01G066100.1	PME	No															0				0				0				0				0				0				0
Glyma.01G066300	Glyma.01G066300.1	PME	No															0				0				0				0				0				0				0
Glyma.01G068100	Glyma.01G068100.1	PME	No															0				0				0				0				0				0				0
Glyma.01G209500	Glyma.01G209500.1	PME	Glyma.11G032700	0.02	0.19	15.5738	Glyma.17G141700	0.11	0.74	60.6557								0				0				0				0				0				0				0
Glyma.02G086900	Glyma.02G086900.1	PME	No															0				0				0				0				0				0				0
Glyma.02G124800	Glyma.02G124800.1	PME	No															0				0				0				0				0				0				0
Glyma.02G299200	Glyma.02G299200.1	PME	Glyma.14G014400	0.35	0.85	69.6721												0				0				0				0				0				0				0
Glyma.02G299300	Glyma.02G299300.1	PME	No															0				0				0				0				0				0				0
Glyma.05G190300	Glyma.05G190300.1	PME	Glyma.06G152000	0.13	0.77	63.1148	Glyma.08G147900	0.05	0.21	17.2131								0				0				0				0				0				0				0
Glyma.05G190400	Glyma.05G190400.1	PME	No															0				0				0				0				0				0				0
Glyma.05G226000	Glyma.05G226000.1	PME	Glyma.01G006800	0.1	0.48	39.3443	Glyma.07G125100	0.11	0.46	37.7049	Glyma.08G033000	0.01	0.04	3.27869				0				0				0				0				0				0				0
Glyma.06G152000	Glyma.06G152000.1	PME	Glyma.05G190300	0.13	0.77	63.1148	Glyma.08G147900	0.14	0.83	68.0328								0				0				0				0				0				0				0
Glyma.07G125100	Glyma.07G125100.1	PME	Glyma.01G006800	0.02	0.07	5.7377	Glyma.05G226000	0.11	0.46	37.7049	Glyma.08G033000	0.1	0.44	36.0656				0				0				0				0				0				0				0
Glyma.07G173500	Glyma.07G173500.1	PME	Glyma.02G086800	0.09	0.18	14.7541												0				0				0				0				0				0				0
Glyma.08G033000	Glyma.08G033000.1	PME	Glyma.01G006800	0.1	0.44	36.0656	Glyma.05G226000	0.01	0.04	3.27869	Glyma.07G125100	0.1	0.44	36.0656				0				0				0				0				0				0				0
Glyma.08G147900	Glyma.08G147900.1	PME	Glyma.05G190300	0.05	0.21	17.2131	Glyma.06G152000	0.14	0.83	68.0328								0				0				0				0				0				0				0
Glyma.09G035100	Glyma.09G035100.1	PME	Glyma.10G146500	0.67	2.17	177.869												0				0				0				0				0				0				0
Glyma.10G146500	Glyma.10G146500.1	PME	Glyma.09G035100	0.67	2.17	177.869												0				0				0				0				0				0				0
Glyma.11G032700	Glyma.11G032700.1	PME	Glyma.17G141700	0.14	0.82	67.2131												0				0				0				0				0				0				0
Glyma.13G113700	Glyma.13G113700.1	PME	No															0				0				0				0				0				0				0
Glyma.14G014500	Glyma.14G014500.1	PME	No															0				0				0				0				0				0				0
Glyma.14G020300	Glyma.14G020300.1	PME	Glyma.02G294700	0.37	1.37	112.295												0				0				0				0				0				0				0
Glyma.17G141700	Glyma.17G141700.1	PME	Glyma.01G209500	0.11	0.74	60.6557	Glyma.11G032700	0.14	0.82	67.2131								0				0				0				0				0				0				0
Glyma.19G145700	Glyma.19G145700.1	PME	No															0				0				0				0				0				0				0
Glyma.19G187800	Glyma.19G187800.1	PME	No															0				0				0				0				0				0				0
mya = million years ago

## Sheet: Supplementary Table S4
Supplementary table S4. Identification of SSRs present in soybean cell wall reassembly and degrading gene families
	Seq ID	Count	Primer type	Orientation	Start	Len	tm	GC%	Any compl	3' compl	Seq	Prod size	Seq len	Included len	Pair any compl	Pair 3' compl	Motif		Motif Len	SSR		MARKER DISTRIBUTION BASED ON NUMBER AND TYPE OF REPEAT MOTIFS
Expansins	Glyma.01G050100	1	SSR	FORWARD	230	20	55.06	30	5	3	GCAAAATTCCATTTCATCAT	168	2391	2391	4	3	ATT	3	3	ATTATTATTATT		DNR		TNR		TtNR		PNR		HNR
		1	SSR	REVERSE	397	21	55.44	42.86	5	3	CAGAGGAGAACATTGTGAGAA											AC	7	AAC	2	AAAC	2	AAAAG	3	AAACAA	1
	Glyma.02G240900	1	SSR	FORWARD	1479	21	54.97	38.1	6	2	AGTTGCTTCCTCATGACAATA	147	2389	2389	4	1	AGGA	4	4	AGGAAGGAAGGA		AG	10	AAG	2	AAAG	5	AAAAT	8	AAATTG	1
		1	SSR	REVERSE	1625	21	55.02	42.86	3	0	CCAGTAACAGTAAATCGCATC											AT	57	AAT	8	AAAT	8	AAACA	1	AACCAA	1
	Glyma.03G033800	1	SSR	FORWARD	1362	20	55.23	30	5	2	AAAACAAACGCCAAGTTTTA	154	2813	2813	4	1	TA	2	2	TATATATATATATATATATATATATATATATATATATATATATATATATATATATATATATATATA		CA	4	ACA	1	AACC	1	AAATA	1	ACACTA	1
		1	SSR	REVERSE	1515	21	54.61	33.33	4	1	ATTTTCTGTGCATTTTACCTG											CT	21	ACT	3	AACT	2	AAATC	1	AGAGAA	1
		1	SSR	FORWARD	1831	21	55.05	38.1	4	2	AACGATATGCTGCTACACATT	258	2813	2813	4	2	TA	2	2	TATATATATATATATATATATATATATATATATATATATATATATATATATATA		GA	2	AGA	4	AAGC	1	AATTT	2	ATATTA	1
		1	SSR	REVERSE	2088	21	50.86	33.33	5	2	TATCAGTGACACCACTAAAAA											GT	2	AGC	1	AATA	6	ACAAC	1	ATTAAT	1
		1	SSR	FORWARD	485	23	52.63	30.43	4	2	TGAATAGTCCTCTTGTAAAACAT	152	2813	2813	6	1	TTAA	4	4	TTAATTAATTAA		TA	51	ATA	4	AATG	1	ACAGA	1	ATTTTT	4
		1	SSR	REVERSE	636	21	56.12	42.86	2	0	CCCTACACAACATCACAAGAA											TC	20	ATC	4	AATT	5	ATAAA	2	CAATTC	2
		1	SSR	FORWARD	977	22	54.71	31.82	6	0	TGGGATATATTAAGGGAAGAAA	160	2813	2813	3	0	TTAA	4	4	TTAATTAATTAA		TG	15	ATG	11	AGAA	4	ATATA	2	CACATG	1
		1	SSR	REVERSE	1136	21	55.59	47.62	4	2	GGAGGAGAGAGAAGAATTGTG															AGAC	2	ATATC	1	CGCCGG	1
	Glyma.03G035800	1	SSR	FORWARD	1020	21	54.26	38.1	5	2	CAACTTCTCTTTTGAAGATGG	192	3544	3544	5	1	AT	2	2	ATATATATATATATATATATATATATATATATATATATATATATATATAT						AGAT	2	ATATG	1	CTCCTG	1
		1	SSR	REVERSE	1211	21	54.76	47.62	3	2	GAGAGGTGTAATGAGTGATGC															AGGA	2	ATTAT	1	GAAGCA	1
	Glyma.06G246400	1	SSR	FORWARD	1725	21	54.87	33.33	4	2	TCCCACCAACAAAACTATAAA	151	3246	3246	3	1	ATTA	4	4	ATTAATTAATTAATTA						AGTG	1	ATTTA	1	GTAAGA	1
		1	SSR	REVERSE	1875	21	55.59	42.86	4	0	TCTAATATCCCTCCACTTGCT															ATAA	8	ATTTT	3	TAAAAA	1
	Glyma.06G021800	1	SSR	FORWARD	873	20	54.81	35	2	2	CATAAATAAAAGGCGAGCAT	150	1248	1248	3	2	AATT	4	4	AATTAATTAATT						ATAC	1	CAAAA	1	TCAACC	1
		1	SSR	REVERSE	1022	21	55.09	38.1	7	2	ACATTGGTGATCAATACAAGC															ATAG	1	CAACA	1	TGGTTT	1
	Glyma.06G195000	1	SSR	FORWARD	1726	21	55.07	38.1	3	3	CTCTGTTTTGAAGAAGCAAGA	149	2947	2947	4	1	CAAA	4	4	CAAACAAACAAA						ATCT	1	CAATT	1	TTCCTT	1
		1	SSR	REVERSE	1874	22	55.21	36.36	6	2	AAAAGCTGTGGAACTCTAGAAA															ATGA	1	CACAA	1	TTCTCT	1
	Glyma.07G132600	1	SSR	FORWARD	24	20	54.73	45	2	0	CCTTCTCACTTTCCATTCAC	126	4189	4189	7	1	CT	2	2	CTCTCTCTCTCTCTCTCT						ATGC	1	CCATT	1	TTTATT	1
		1	SSR	REVERSE	149	21	55.03	38.1	3	3	CAACAAAAAGAGAGACCAATG															ATGT	1	CGGGT	1	TTTGCA	1
		1	SSR	FORWARD	1472	23	54.13	30.43	5	2	TTTCTTACAAAACATGAGTTACG	160	4189	4189	4	2	AG	2	2	AGAGAGAGAGAGAG						ATTA	18	CTTTT	1	TTTTAA	1
		1	SSR	REVERSE	1631	21	55.17	33.33	6	1	CATCAATAAATTTGGTCCTCA															ATTC	1	GTGTG	1	TTTTTA	2
		1	SSR	FORWARD	3699	21	55	38.1	5	1	AGAATTTCCGTGTCTAAATCC	151	4189	4189	5	2	AAG	3	3	AAGAAGAAGAAGAAGAAG						ATTT	14	GTTCT	1	TTTTTG	1
		1	SSR	REVERSE	3849	20	55.31	40	8	1	AAGCTTTCCCAGGAAAATAG															CAAA	3	TAAAA	3
		1	SSR	FORWARD	1357	21	55.97	42.86	4	2	GGAAACACCTAAACGGTAAGA	139	4189	4189	5	0	TTATT	5	5	TTATTTTATTTTATT						CAAC	1	TATTC	2
		1	SSR	REVERSE	1495	23	53.57	30.43	4	3	ACGTAACTCATGTTTTGTAAGAA															CAAT	3	TGTCT	2
	Glyma.10G122300	1	SSR	FORWARD	482	21	55.02	38.1	3	3	TTGTTACGAGGTGCTAATGAT	190	2412	2412	4	1	TA	2	2	TATATATATATATATATATATATATATATATATATATATATATATATATATATATATATATATATA						CATA	1	TGTTG	1
		1	SSR	REVERSE	671	21	54.88	33.33	6	0	TAAACATGTGATTGTGTTGGA															CATG	5	TGTTT	2
		1	SSR	FORWARD	979	21	55.76	42.86	6	3	CTAGCTACTCCATGCATTCAA	150	2412	2412	4	2	ATTA	4	4	ATTAATTAATTA						CATT	4	TTAGA	1
		1	SSR	REVERSE	1128	21	54.58	42.86	4	2	TGACTACCCTTACAGAATTGC															CTAG	2	TTATC	1
	Glyma.10G122600	1	SSR	FORWARD	1050	21	54.72	38.1	5	0	TTCGAGTCTCAGGTTATTTTG	142	2736	2736	5	1	AAT	3	3	AATAATAATAAT						CTAT	1	TTATT	5
		1	SSR	REVERSE	1191	21	54.1	33.33	6	2	TCACATTGCACTTGAATACAT															CTCC	1	TTCAA	1
	Glyma.10G140200	1	SSR	FORWARD	2	21	55.23	38.1	4	0	AGCACCAAATTAAGAAAGTCC	142	1601	1601	5	2	AG	2	2	AGAGAGAGAGAG						CTGA	1	TTCTT	2
		1	SSR	REVERSE	143	21	55.31	33.33	6	1	AAATTGCAGATGCTACTTTGA															CTTG	3	TTGGT	1
	Glyma.11G096700	1	SSR	FORWARD	479	21	54.92	38.1	1	0	TTCCTCTTCCTTCTTCTTGTT	149	2231	2231	3	2	ATT	3	3	ATTATTATTATT						CTTT	5	TTGTT	2
		1	SSR	REVERSE	627	21	55.1	33.33	4	3	TATACTTGGCCTGAAATTGAA															GAAA	2	TTTAG	1
		1	SSR	FORWARD	1078	21	55.17	33.33	4	2	GGCCTAAATCAAATCAACTTT	154	2231	2231	4	2	TGGTTT	6	6	TGGTTTTGGTTTTGGTTT						GATT	3	TTTCT	1
		1	SSR	REVERSE	1231	21	56.03	47.62	8	0	GATTGTTCCCTATAGGTGGTG															GCAT	1	TTTGG	1
	Glyma.11G027600	1	SSR	FORWARD	254	21	54.97	42.86	6	0	CACTAGTCATTGAGCCATTTC	146	1358	1358	2	0	TA	2	2	TATATATATATATATATATATA						GTAA	1	TTTGT	1
		1	SSR	REVERSE	399	21	54.7	38.1	6	2	TGTATCTGTTCCGTAACCATT															GTAT	2	TTTTA	5
		1	SSR	FORWARD	254	21	54.97	42.86	6	0	CACTAGTCATTGAGCCATTTC	146	1358	1358	2	0	ATTA	4	4	ATTAATTAATTA						GTTA	3	TTTTC	2
		1	SSR	REVERSE	399	21	54.7	38.1	6	2	TGTATCTGTTCCGTAACCATT															GTTT	5	TTTTG	2
	Glyma.11G139100	1	SSR	FORWARD	2739	21	55.18	33.33	5	2	ATTTTGAATTTCTAGGGAACG	141	2884	2884	7	1	TA	2	2	TATATATATATATATATATATA						TAAA	5
		1	SSR	REVERSE	2879	20	54.72	30	5	3	AAATTCATGGAGCAAATTGT															TAAC	1
		1	SSR	FORWARD	1773	21	54.92	38.1	6	0	GTCACTAAATTTGGGGTTTCT	150	2884	2884	6	3	TTA	3	3	TTATTATTATTATTA						TAAT	9
		1	SSR	REVERSE	1922	21	54.87	42.86	6	2	ACACCATCGAAAGTGACTAGA															TAGC	1
		1	SSR	FORWARD	532	20	55.06	45	4	2	GATTTACTCTGGTGGTGCAT	141	2884	2884	4	2	AACT	4	4	AACTAACTAACT						TATC	2
		1	SSR	REVERSE	672	21	54.67	33.33	6	2	CGTTGTTAAAATTAGCCACAT															TATG	1
		1	SSR	FORWARD	532	20	55.06	45	4	2	GATTTACTCTGGTGGTGCAT	141	2884	2884	4	2	AACC	4	4	AACCAACCAACCAACC						TATT	11
		1	SSR	REVERSE	672	21	54.67	33.33	6	2	CGTTGTTAAAATTAGCCACAT															TCAT	1
	Glyma.12G111200	1	SSR	FORWARD	814	22	55.04	36.36	5	2	GGTCTAATAGTTGGAATTTGGA	173	5634	5634	4	2	TG	2	2	TGTGTGTGTGTG						TCCC	1
		1	SSR	REVERSE	986	20	56.11	50	6	3	CATCCACCATCGTACCATAC															TCCT	1
		1	SSR	FORWARD	15	21	55.29	42.86	6	1	CCCCTTTAACGGTCTAACTAA	132	5634	5634	4	3	CACT	4	4	CACTCACTCACT						TCTA	1
		1	SSR	REVERSE	146	20	55.08	45	3	1	CTCGGAAGAGAAATGAGTTG															TCTG	1
	Glyma.12G022800	1	SSR	FORWARD	70	21	55.43	33.33	5	2	ATCTGATACCAATGCCTTTTT	150	2108	2108	4	3	TA	2	2	TATATATATATA						TCTT	1
		1	SSR	REVERSE	219	21	55.08	33.33	2	0	TGGAAGATGAAACAAGAAGAA															TGAA	3
		1	SSR	FORWARD	199	21	55.08	33.33	2	0	TTCTTCTTGTTTCATCTTCCA	160	2108	2108	4	1	CATT	4	4	CATTCATTCATT						TGAG	2
		1	SSR	REVERSE	358	21	54.56	33.33	8	2	TACCGTATGATCATTCCATTT															TGAT	1
	Glyma.12G203600	1	SSR	FORWARD	13	21	54.24	38.1	6	2	CCATTAACGGTCTCATACAAT	139	3963	3963	5	1	CAAT	4	4	CAATCAATCAAT						TGCA	2
		1	SSR	REVERSE	151	21	54.05	38.1	5	0	CGAGAAAAACAGTTAGAGGAA															TGGG	1
		1	SSR	FORWARD	2538	21	55.08	38.1	4	2	TGCTGGTGATCCTAAAGAATA	146	3963	3963	3	1	CAATTC	6	6	CAATTCCAATTCCAATTC						TGGT	1
		1	SSR	REVERSE	2683	21	54.58	38.1	4	0	ACAAAAGATGGAACTGCATAG															TGTA	1
	Glyma.12G062700	1	SSR	FORWARD	660	21	54.99	33.33	4	2	TGCTCTTTTTAACACATCCAT	288	2511	2511	6	1	AT	2	2	ATATATATATATATATATATATATATATATATATATATATATATATATATATATATATATATAT						TGTC	1
		1	SSR	REVERSE	947	21	55.08	38.1	6	1	CATTAAAGATCATGCTCCAAG															TGTT	1
	Glyma.12G150900	1	SSR	FORWARD	878	21	53.79	38.1	5	0	CTAAAAAGTTATTGGCGGTAG	149	3424	3424	4	1	AAT	3	3	AATAATAATAAT						TTAA	8
		1	SSR	REVERSE	1026	21	54.96	33.33	8	2	AATTAATTCATCGTAGCCACA															TTAT	3
	Glyma.13G298100	1	SSR	FORWARD	1359	21	55.13	42.86	6	0	AGCATGGACATGTATGGTTAG	142	2936	2936	4	0	CAATTC	6	6	CAATTCCAATTCCAATTCCAATTC						TTCA	4
		1	SSR	REVERSE	1500	21	55.17	33.33	5	1	TCCAATGATTCCAATGTAAAG															TTCT	1
	Glyma.13G336600	1	SSR	FORWARD	86	21	55.1	47.62	6	2	AGCCTTGTCCATAAGTACTCC	153	1502	1502	7	2	TC	2	2	TCTCTCTCTCTCTC						TTGA	1
		1	SSR	REVERSE	238	21	54.63	42.86	4	2	CATCCACATTAGGGACATAAG															TTGT	4
	Glyma.14G210500	1	SSR	FORWARD	1568	21	55.29	33.33	4	1	TGATTTAACTTTGCTTCCTCA	159	2304	2304	4	1	AT	2	2	ATATATATATATAT						TTTA	10
		1	SSR	REVERSE	1726	21	54.9	42.86	4	1	AAGATTCCAGAACCAGTAACC															TTTC	10
		1	SSR	FORWARD	1576	21	55.56	38.1	6	2	CTTTGCTTCCTCATGACAATA	151	2304	2304	4	0	AGGA	4	4	AGGAAGGAAGGA						TTTG	5
		1	SSR	REVERSE	1726	21	54.9	42.86	4	1	AAGATTCCAGAACCAGTAACC
	Glyma.14G068000	1	SSR	FORWARD	1013	23	54.07	30.43	4	2	GATTTCATCACAAATGTAAACAG	152	2828	2828	6	3	TA	2	2	TATATATATATATATATATATATATATATATATATATATATATATA
		1	SSR	REVERSE	1164	22	53.8	31.82	6	2	GAATTGTAGCACTGACATTTTT
		1	SSR	FORWARD	2637	21	55.03	33.33	5	1	AAAATGGAGGGAAACTTTATG	156	2828	2828	4	3	TA	2	2	TATATATATATA
		1	SSR	REVERSE	2792	21	55.21	38.1	6	0	TATACGTAGTTGGAGGCAAAA
		1	SSR	FORWARD	43	21	54.74	33.33	6	2	ACCCTAAATTCCGAAATAGAA	134	2828	2828	5	0	AAAT	4	4	AAATAAATAAAT
		1	SSR	REVERSE	176	21	55.36	42.86	4	0	GTAATTGGTAGGGGACAAAAG
		1	SSR	FORWARD	1013	23	54.07	30.43	4	2	GATTTCATCACAAATGTAAACAG	152	2828	2828	6	3	ATTA	4	4	ATTAATTAATTA
		1	SSR	REVERSE	1164	22	53.8	31.82	6	2	GAATTGTAGCACTGACATTTTT
	Glyma.15G037700	1	SSR	FORWARD	296	21	54.85	33.33	6	2	AACATGATGCTTGACGTTTAT	148	1667	1667	4	1	TGTTG	5	5	TGTTGTGTTGTGTTG
		1	SSR	REVERSE	443	21	58.12	52.38	8	2	GTACCCTTGGCTGTACAGGTT
	Glyma.17G133100	1	SSR	FORWARD	2780	21	55.41	42.86	4	0	ATTCCATGCCTCTCTGTATCT	141	6932	6932	4	3	AG	2	2	AGAGAGAGAGAGAG
		1	SSR	REVERSE	2920	21	55.51	42.86	5	2	ACACTGTCCAAACCATCTACA
		1	SSR	FORWARD	2428	21	55.42	47.62	6	3	GAGGTACGTCGTGACTTTGTA	183	6932	6932	4	0	TTTA	4	4	TTTATTTATTTATTTATTTA
		1	SSR	REVERSE	2610	21	54.98	38.1	4	2	CACGTTGGTTACTTAATTTGG
		1	SSR	FORWARD	5189	21	55.14	47.62	6	0	GGCTAGAAGCTACTTGGAAAC	142	6932	6932	4	0	CTTT	4	4	CTTTCTTTCTTT
		1	SSR	REVERSE	5330	21	55.47	38.1	6	3	TTACCCACCTTTATAGGCAAT
	Glyma.18G038000	1	SSR	FORWARD	617	21	54.79	42.86	4	0	CCGGTATTTACAACAACTCAC	145	2101	2101	3	0	AAAT	4	4	AAATAAATAAAT
		1	SSR	REVERSE	761	21	55.22	42.86	4	2	GAACAACCATCTCATAGACGA
	Glyma.18G054000	1	SSR	FORWARD	1	18	55.31	61.11	3	3	GACCTCACAGCAGCAGAG	151	2797	2797	3	0	AAAG	4	4	AAAGAAAGAAAGAAAGAAAG
		1	SSR	REVERSE	151	21	55.38	38.1	5	2	CGTGTTGACAAAGAGAACAAT
		1	SSR	FORWARD	363	23	52.49	30.43	4	3	TCTTCTTATCACATCATATCACA	208	2797	2797	5	1	TTTC	4	4	TTTCTTTCTTTC
		1	SSR	REVERSE	570	21	54.35	33.33	6	1	GGAAAATCATGCATAAACACT
		1	SSR	FORWARD	363	23	52.49	30.43	4	3	TCTTCTTATCACATCATATCACA	208	2797	2797	5	1	TTTC	4	4	TTTCTTTCTTTC
		1	SSR	REVERSE	570	21	54.35	33.33	6	1	GGAAAATCATGCATAAACACT
	Glyma.18G153500	1	SSR	FORWARD	21	21	55.55	42.86	4	0	TCCATAAGTACCCCATTTACC	156	3998	3998	4	1	CT	2	2	CTCTCTCTCTCTCTCTCT
		1	SSR	REVERSE	176	21	54.85	33.33	3	1	AACAAAAAGAGTGACCAATGA
		1	SSR	FORWARD	2221	21	54.98	38.1	4	0	TAGTGGGATGCCTATAACAAA	156	3998	3998	4	1	CAAA	4	4	CAAACAAACAAA
		1	SSR	REVERSE	2376	21	54.58	38.1	6	2	TATATATTCGATGGACGAAGC
	Glyma.18G181700	1	SSR	FORWARD	76	21	55.62	38.1	4	0	AATTCATCTCACTCCTTGCTT	153	5228	5228	5	3	CT	2	2	CTCTCTCTCTCTCT
		1	SSR	REVERSE	228	21	54.84	38.1	3	2	CAATGTGGAGGAAAACAATAG
		1	SSR	FORWARD	41	21	55.12	47.62	6	2	GTTCAGAAACTACTGCACCTG	151	5228	5228	6	3	CAAC	4	4	CAACCAACCAAC
		1	SSR	REVERSE	191	21	54.87	52.38	1	0	GAGAGAGAGTGTGTGTGAAGG
		1	SSR	FORWARD	3614	21	53.19	33.33	4	2	AATTCTGCATCCATTAGTTCT	212	5228	5228	6	1	AATTT	5	5	AATTTAATTTAATTT
		1	SSR	REVERSE	3825	22	55.18	31.82	4	2	CTATCATTTGGATGAATGTTGA
	Glyma.18G260900	1	SSR	FORWARD	189	21	54.89	47.62	1	0	CTCCTCTTTCACTCTCTTTCC	150	2425	2425	6	2	TAGC	4	4	TAGCTAGCTAGC
		1	SSR	REVERSE	338	21	54.65	33.33	5	1	GGAGTATGAAAAATTCAGCAA
		1	SSR	FORWARD	1986	21	55.09	47.62	4	0	GGATACTTGCTCTGTACGTTG	152	2425	2425	4	3	ATGA	4	4	ATGAATGAATGA
		1	SSR	REVERSE	2137	21	55.45	42.86	4	2	AGTGAAGTCAGGGTCAACTTT
	Glyma.19G186700	1	SSR	FORWARD	249	21	55.67	38.1	4	0	GTACGAAATCAATGCACAATC	173	2063	2063	4	0	TGCA	4	4	TGCATGCATGCA
		1	SSR	REVERSE	421	21	54.87	38.1	4	0	TTTAACCACATCATCATACCC
	Glyma.19G024200	1	SSR	FORWARD	1709	22	55.08	36.36	5	1	GCAATTCCGCTACTAATTTATC	150	2285	2285	3	2	TC	2	2	TCTCTCTCTCTCTC
		1	SSR	REVERSE	1858	21	54.95	42.86	5	3	TCTGGTTACTGAAACTGTCGT
		1	SSR	FORWARD	10	21	55.09	38.1	6	1	GCTCCATTTGTACATCACATT	150	2285	2285	4	2	TGAA	4	4	TGAATGAATGAA
		1	SSR	REVERSE	159	21	54.55	38.1	3	2	ATTGCTGACATAACCATTAGC
	Glyma.20G033900	1	SSR	FORWARD	1394	22	55.13	36.36	4	1	TTGTCCAAAGTTCTAAGTCACA	150	2139	2139	3	0	TAT	3	3	TATTATTATTAT
		1	SSR	REVERSE	1543	21	56.16	47.62	5	3	TTCCCCTAGCAGCATACTATC
		1	SSR	FORWARD	19	21	55.12	38.1	3	2	AAGGCTGAGGAAGAGTTTTTA	153	2139	2139	4	3	TTTTG	5	5	TTTTGTTTTGTTTTG
		1	SSR	REVERSE	171	21	54.47	38.1	5	1	GAGGAGAACATTGTGAGAAAA
	Glyma.20G089100	1	SSR	FORWARD	685	21	54.51	33.33	2	2	TGTGTTGTGCTTCTTTTATCA	147	1993	1993	7	2	TTCAA	5	5	TTCAATTCAATTCAATTCAATTCAA
		1	SSR	REVERSE	831	21	55.27	42.86	4	0	CCCACCTACAAGTACAAACAA
	Glyma.01G202100	1	SSR	FORWARD	130	21	54.74	42.86	4	2	GGAACAGATAGCAAGACGTTA	152	1889	1889	4	1	TAAAA	5	5	TAAAATAAAATAAAA
		1	SSR	REVERSE	281	21	54.91	42.86	3	3	ATACATCTCCACCATTGACTG
	Glyma.01G204800	1	SSR	FORWARD	1147	21	54.74	38.1	5	2	CCTCAGTGAAAGAAAACTTCA	139	2704	2704	5	3	ATG	3	3	ATGATGATGATGATGATG
		1	SSR	REVERSE	1285	21	55.35	38.1	4	0	TTGTGGTATTTTGCACCTAAC
	Glyma.05G065300	1	SSR	FORWARD	759	22	54.94	31.82	6	2	CCCATTAAAAGATATTTGTGGT	158	1942	1942	4	3	ATG	3	3	ATGATGATGATG
		1	SSR	REVERSE	916	21	54.61	38.1	4	1	GTATTTTGCACCTTACCTGAA
		1	SSR	FORWARD	566	21	54.33	33.33	7	2	GTTTGATGATCCAAAAACCTA	233	1942	1942	7	3	TAAT	4	4	TAATTAATTAAT
		1	SSR	REVERSE	798	21	54.82	38.1	7	2	GCAAATTTTGTGATCTACACC
		1	SSR	FORWARD	745	21	54.24	33.33	4	2	GATCAAGATTGTTTCCCATTA	154	1942	1942	6	1	TAAT	4	4	TAATTAATTAAT
		1	SSR	REVERSE	898	21	54.71	33.33	5	3	GAATCACCATCATCATCATTT
		1	SSR	FORWARD	566	21	54.33	33.33	7	2	GTTTGATGATCCAAAAACCTA	233	1942	1942	7	3	AGAGAA	6	6	AGAGAAAGAGAAAGAGAA
		1	SSR	REVERSE	798	21	54.82	38.1	7	2	GCAAATTTTGTGATCTACACC
	Glyma.05G065700	1	SSR	FORWARD	2147	21	55.11	38.1	8	2	TTGTACAAGGAATGCTACGTT	262	2863	2863	4	3	TA	2	2	TATATATATATATATATATATATATATATATATATATATATATATATATA
		1	SSR	REVERSE	2408	21	54.69	33.33	4	2	ATCTGCACCATTAACAACATT
		1	SSR	FORWARD	1254	21	53.98	38.1	4	2	AAAGTTGCCTAGTATTTGCAC	214	2863	2863	5	1	ATG	3	3	ATGATGATGATG
		1	SSR	REVERSE	1467	21	55.51	47.62	6	0	CACCTGAGTACACAAATCACC
		1	SSR	FORWARD	1134	23	54.77	34.78	8	2	AAGTGCTAGCTAGTTCGAATAAA	141	2863	2863	6	3	GAAA	4	4	GAAAGAAAGAAAGAAA
		1	SSR	REVERSE	1274	21	53.98	38.1	4	2	GTGCAAATACTAGGCAACTTT
	Glyma.05G065800	1	SSR	FORWARD	1315	21	54.66	33.33	8	2	CCTTATATGCATGCAATTCTT	141	2323	2323	5	0	AT	2	2	ATATATATATATATATATAT
		1	SSR	REVERSE	1455	21	54.59	33.33	6	0	ATTAATTTCACAAACGCTCAC
	Glyma.11G038300	1	SSR	FORWARD	1075	21	54.94	33.33	5	3	AAGTAAAAACTTTGCCAACCT	138	2311	2311	3	1	ATG	3	3	ATGATGATGATG
		1	SSR	REVERSE	1212	21	55.47	42.86	4	2	ATAATCTGTCACCACCACGTA
	Glyma.17G146900	1	SSR	FORWARD	861	21	54.69	42.86	6	1	GCACATGTTATTGGGTACTTC	142	3076	3076	6	3	TCA	3	3	TCATCATCATCA
		1	SSR	REVERSE	1002	21	55.19	42.86	3	3	AGTAGAAATACCTCGCATTCC
	Glyma.17G147200	1	SSR	FORWARD	962	21	54.69	42.86	6	1	GCACATGTTATTGGGTACTTC	142	2652	2652	6	3	TCA	3	3	TCATCATCATCA
		1	SSR	REVERSE	1103	21	55.19	42.86	3	3	AGTAGAAATACCTCGCATTCC
	Glyma.17G147400	1	SSR	FORWARD	756	21	55.21	33.33	4	2	GGATTTTGCACCAATTATGTA	169	1902	1902	3	1	ATG	3	3	ATGATGATGATG
		1	SSR	REVERSE	924	21	55.88	52.38	3	1	AGTCTGTTCTGTCTCCCTGAC
	Glyma.17G147500	1	SSR	FORWARD	1291	23	53.34	30.43	6	3	GTAGCATTGAGTTAGAATCAAAA	156	2748	2748	4	1	ATG	3	3	ATGATGATGATG
		1	SSR	REVERSE	1446	21	55.22	52.38	6	3	CTGGTACTAGGCACCTTACCT
		1	SSR	FORWARD	256	21	55.11	42.86	6	2	AGCAACCTTTTATGGTACCTC	149	2748	2748	3	0	CTAT	4	4	CTATCTATCTAT
		1	SSR	REVERSE	404	21	54.12	33.33	3	0	CAACTTATTTTCACAAGCACA
		1	SSR	FORWARD	384	21	54.12	33.33	3	1	TGTGCTTGTGAAAATAAGTTG	171	2748	2748	5	0	TATT	4	4	TATTTATTTATT
		1	SSR	REVERSE	554	21	55.22	33.33	2	2	ATTTTTGGATAGATTGGGGTA
	Glyma.17G147600	1	SSR	FORWARD	1177	21	54.74	38.1	6	2	AAGCTTCTTCGTCCTTAAAAC	154	2681	2681	3	1	TATT	4	4	TATTTATTTATT
		1	SSR	REVERSE	1330	21	55.3	47.62	4	3	TGTCTCCTTCACCATAGTCTG
	Glyma.18G265400	1	SSR	FORWARD	422	21	55.47	33.33	5	3	CCTCGCATCTTTTCTTAAAAT	179	1611	1611	5	2	TGTA	4	4	TGTATGTATGTA
		1	SSR	REVERSE	600	21	55.08	38.1	6	3	GGATGGTCGAGTTTAAAAGTT
Yieldins	Glyma.07G061600	1	SSR	FORWARD	687	21	55.28	33.33	5	3	AAAAAGGGTTCAAAAGACTTG	254	1594	1594	3	1	AT	2	2	ATATATATATATATATATATATATATATATAT
		1	SSR	REVERSE	940	22	54.22	31.82	6	2	CGTTGTTAATCAATCAATTAGG
		1	SSR	FORWARD	307	21	55.28	38.1	7	1	TATGGGAACCATAACCTTTCT	141	1594	1594	4	1	TTTC	4	4	TTTCTTTCTTTC
		1	SSR	REVERSE	447	21	56.26	33.33	4	0	CATCATTATCAACAAGGCAAA
	Glyma.12G156600	1	SSR	FORWARD	985	21	55.16	38.1	4	2	TTGGAATAAGTAGCACCTTGA	150	1177	1177	4	1	ATAA	4	4	ATAAATAAATAA
		1	SSR	REVERSE	1134	21	55.15	38.1	6	0	TCGTATACTCGCATCGTATTT
	Glyma.15G206400	1	SSR	FORWARD	5438	21	54.76	42.86	3	1	GTAGTGGAGAGTTTGCTTTCA	149	5902	5902	5	0	AT	2	2	ATATATATATATATATATATATATATATATATATATATATATATATATAT
		1	SSR	REVERSE	5586	21	55.44	38.1	4	2	TTTTCCTTCTTTCCATAGCTC
		1	SSR	FORWARD	5438	21	54.76	42.86	3	1	GTAGTGGAGAGTTTGCTTTCA	149	5902	5902	5	0	TTTATT	6	6	TTTATTTTTATTTTTATT
		1	SSR	REVERSE	5586	21	55.44	38.1	4	2	TTTTCCTTCTTTCCATAGCTC
	Glyma.16G173000	1	SSR	FORWARD	1376	21	55.48	38.1	4	2	CACTCGTGATTGGTTTTTCTA	140	1521	1521	4	1	TA	2	2	TATATATATATA
		1	SSR	REVERSE	1515	21	55.18	33.33	6	0	ATGACATATTTCGCAATGAAC
	Glyma.20G035400	1	SSR	FORWARD	284	21	55.31	38.1	5	2	GAATCAAAGTGATGCTATCCA	146	4293	4293	4	2	GGT	3	3	GGTGGTGGTGGT
		1	SSR	REVERSE	429	21	54.92	42.86	5	1	TCCTAGTGGACTTGAAGATGA
		1	SSR	FORWARD	2865	21	54.78	42.86	6	0	AACACCAGTAGAGTTGTTGGA	150	4293	4293	5	2	TATC	4	4	TATCTATCTATC
		1	SSR	REVERSE	3014	21	54.45	38.1	6	2	TTGAATCCTCGAGTGTTTATC
XTH	Glyma.01G013900	1	SSR	FORWARD	282	22	54.92	31.82	4	1	AAATAGATTCACAAACACGTCA	147	3431	3431	7	0	TG	2	TGTGTGTGTGTGTG	14
		1	SSR	REVERSE	428	21	54.72	38.1	5	3	CGAACCTATTCAACAGAAGAA
		1	SSR	FORWARD	1763	20	54.93	35	5	0	GCCAACTTGAATTTTGTTTC	155	3431	3431	4	2	TA	2	TATATATATATATATA	16
		1	SSR	REVERSE	1917	21	54.52	38.1	4	2	GGAAAACTATGGATAAGCACA
		1	SSR	FORWARD	648	21	55.38	38.1	6	2	AAACAACAGGAATTCTGGACT	161	3431	3431	5	2	CTT	3	CTTCTTCTTCTTCTT	15
		1	SSR	REVERSE	808	21	55.4	33.33	4	3	CAGCAAAATTAAAGGGAAGTT
	Glyma.01G146000	1	SSR	FORWARD	1041	21	54.94	33.33	6	3	GGATCTCGAAATTAATGGTTT	149	2770	2770	5	2	TGT	3	TGTTGTTGTTGTTGT	15
		1	SSR	REVERSE	1189	21	55.39	38.1	4	1	GCAGTCAATTAAGACATTGGA
		1	SSR	FORWARD	1296	21	55.05	33.33	5	3	TTTGGAAGTATTGAATCGAGA	143	2770	2770	3	1	AAAAG	5	AAAAGAAAAGAAAAG	15
		1	SSR	REVERSE	1438	21	55.02	38.1	4	2	TTAGCTGATCTGAAGTTTTGC
	Glyma.03G184500	1	SSR	FORWARD	279	21	55.14	42.86	4	1	AATCTGGCTTGATAGAACCTC	152	2671	2671	4	0	TC	2	TCTCTCTCTCTCTCTCTCTC	20
		1	SSR	REVERSE	430	21	55.37	42.86	4	0	ACTGACTTGAATCCACTTCCT
		1	SSR	FORWARD	2174	21	55.87	38.1	5	3	TGGCAGATACATTATGCAAGT	137	2671	2671	4	0	TG	2	TGTGTGTGTGTGTGTGTGTG	20
		1	SSR	REVERSE	2310	21	54.57	33.33	1	0	CTCTTCCCTTTGTTTTCTTTT
		1	SSR	FORWARD	2394	21	55.08	38.1	3	0	GAGTGCGAATACTAAAAAGCA	156	2671	2671	3	0	TG	2	TGTGTGTGTGTG	12
		1	SSR	REVERSE	2549	21	55.13	38.1	6	1	TCCATGGTGGTAATAAACAAG
	Glyma.05G138700	1	SSR	FORWARD	61	21	55.37	52.38	4	3	CCTCTCTCTATCGCTTCTAGC	157	2857	2857	5	1	TTC	3	TTCTTCTTCTTCTTCTTC	18
		1	SSR	REVERSE	217	21	54.03	38.1	5	0	TGTTTCTCCTCAGAGTGATTT
		1	SSR	FORWARD	989	21	55.03	33.33	6	1	ATGAAATTTAGGGGTTTTCAG	160	2857	2857	4	1	TTTG	4	TTTGTTTGTTTG	12
		1	SSR	REVERSE	1148	21	55.17	33.33	4	2	AATTACTCTTTTCCCATTTGC
	Glyma.05G150400	1	SSR	FORWARD	94	21	55.11	42.86	4	0	CACCATAGTCCCATACTCAAA	139	2919	2919	4	0	TA	2	TATATATATATATATATA	18
		1	SSR	REVERSE	232	21	55.16	33.33	3	0	TTGGACACAAAAAGAAAGAGA
	Glyma.06G302300	1	SSR	FORWARD	531	21	53.67	42.86	7	2	GGAACAGTCACTGCTTTCTAT	192	2623	2623	4	3	CATT	4	CATTCATTCATT	12
		1	SSR	REVERSE	722	21	54.67	42.86	4	2	CAAAGGTAGAGCATCTCCATA
		1	SSR	FORWARD	702	21	54.67	42.86	4	0	TATGGAGATGCTCTACCTTTG	154	2623	2623	3	0	TTTA	4	TTTATTTATTTA	12
		1	SSR	REVERSE	855	21	54.68	42.86	4	3	GCTGCCACTAATAACTGTGTT
	Glyma.07G174800	1	SSR	FORWARD	93	21	55.65	33.33	3	2	AAGTCTCGCCAATAAAAATGT	157	3376	3376	6	1	CT	2	CTCTCTCTCTCT	12
		1	SSR	REVERSE	249	21	54.96	38.1	2	1	TTTTCTTGTTCTGGCTACTTG
	Glyma.08G093900	1	SSR	FORWARD	33	21	55.35	42.86	3	1	TGCCTGTCTTTCTCTCTAACA	161	2653	2653	5	1	CTT	3	CTTCTTCTTCTTCTTCTTCTTCTTCTTCTT	30
		1	SSR	REVERSE	193	21	54.81	42.86	2	2	AGTGGAGCAAGGAAGAGTAAT
		1	SSR	FORWARD	917	21	55.47	38.1	5	1	ACTTCTTTACTTGGCAAAAGG	150	2653	2653	4	2	TTTG	4	TTTGTTTGTTTG	12
		1	SSR	REVERSE	1066	21	54.42	33.33	6	2	TTGACATCTGCAAACAGATAA
	Glyma.08G107300	1	SSR	FORWARD	750	22	54.5	36.36	2	0	TGATTAGTTTCTTTCCTTCTCC	148	2631	2631	6	1	AT	2	ATATATATATATATATATAT	20
		1	SSR	REVERSE	897	21	55.44	33.33	5	2	TCTTTCATCAAGAATCAATGC
		1	SSR	FORWARD	750	22	54.5	36.36	2	0	TGATTAGTTTCTTTCCTTCTCC	148	2631	2631	6	1	TA	2	TATATATATATATA	14
		1	SSR	REVERSE	897	21	55.44	33.33	5	2	TCTTTCATCAAGAATCAATGC
	Glyma.08G350000	1	SSR	FORWARD	356	21	53.89	38.1	5	2	TTTTCAGTAATACCCTTCTCG	121	3545	3545	5	1	GTTT	4	GTTTGTTTGTTT	12
		1	SSR	REVERSE	476	21	54.7	38.1	5	1	CTCACATGCACATAATGAAGA
	Glyma.09G062600	1	SSR	FORWARD	88	21	54.6	42.86	6	0	TCCCTCTTTCTAGCTATTTCC	171	2183	2183	4	0	ATATC	5	ATATCATATCATATC	15
		1	SSR	REVERSE	258	21	55.59	38.1	5	1	ACCCCATGTTATTTCAAAGTC
	Glyma.09G208300	1	SSR	FORWARD	698	21	54.22	33.33	8	3	CTTCATGAAATTCTTTCCTTG	160	3406	3406	4	2	AT	2	ATATATATATATATATATATATATATATATATATATATATATATAT	46
		1	SSR	REVERSE	857	21	54.62	42.86	6	0	GCTACTAGTCCGGAAGTTTTT
		1	SSR	FORWARD	698	21	54.22	33.33	8	3	CTTCATGAAATTCTTTCCTTG	160	3406	3406	4	2	ATAC	4	ATACATACATAC	12
		1	SSR	REVERSE	857	21	54.62	42.86	6	0	GCTACTAGTCCGGAAGTTTTT
	Glyma.10G251700	1	SSR	FORWARD	857	21	53.7	33.33	3	0	AACTGCTTCAATGTTTTATCC	162	2397	2397	5	0	AT	2	ATATATATATATAT	14
		1	SSR	REVERSE	1018	21	54.45	33.33	4	2	CAAAAACTCAAAATCAAGCTC
	Glyma.11G044800	1	SSR	FORWARD	146	21	55.25	33.33	4	2	CCATCATTAACACTTTTGGAA	148	2154	2154	4	0	TAT	3	TATTATTATTAT	12
		1	SSR	REVERSE	293	21	55.38	47.62	6	3	TGCCTGATATGAGTCTCTGAC
	Glyma.11G193600	1	SSR	FORWARD	2098	21	54.86	38.1	4	1	TATCATGTTGGTGTGTCTCAA	151	2457	2457	5	2	GGT	3	GGTGGTGGTGGTGGTGGT	18
		1	SSR	REVERSE	2248	20	55.19	45	4	0	TTGGACGCTCAACTACTCTT
	Glyma.11G253900	1	SSR	FORWARD	593	21	54.96	42.86	4	2	TGTAACCCCTACGACAAGTTA	130	1682	1682	4	1	TATT	4	TATTTATTTATT	12
		1	SSR	REVERSE	722	21	54.72	33.33	4	0	TAAATGGCTAATGAGGTTTTG
		1	SSR	FORWARD	697	21	55.23	38.1	4	1	AAGAACAAAACCTCATTAGCC	135	1682	1682	5	3	ATTT	4	ATTTATTTATTT	12
		1	SSR	REVERSE	831	21	54.72	42.86	2	0	GTTTGTGTGGAGAATGTAAGG
		1	SSR	FORWARD	18	19	55	47.37	2	2	CCTTCCCTTCACTTCACAT	159	1682	1682	6	1	CACAA	5	CACAACACAACACAA	15
		1	SSR	REVERSE	176	21	54.37	38.1	5	0	AAGTCTTGGTTGAAGTTAGCA
	Glyma.12G101800	1	SSR	FORWARD	41	21	55.21	47.62	2	0	ACTCTGCTCTCACCCTTATTC	152	2477	2477	4	1	GTT	3	GTTGTTGTTGTT	12
		1	SSR	REVERSE	192	21	54.19	33.33	8	0	GATCAAATTTGTTGGAAGTGT
	Glyma.12G178000	1	SSR	FORWARD	2246	21	54.88	38.1	8	0	TGTAATTGCAACAACAGTGAG	156	2421	2421	3	1	TTGT	4	TTGTTTGTTTGT	12
		1	SSR	REVERSE	2401	21	54.3	33.33	3	0	TTCAACAGGAAAAGGACTAAA
	Glyma.12G197600	1	SSR	FORWARD	970	21	55.52	38.1	5	3	CATTTGAGCCACGATCTAATA	208	2674	2674	6	3	TATT	4	TATTTATTTATT	12
		1	SSR	REVERSE	1177	20	54.92	45	6	2	GGGATCCATCGTAGTCATAA
		1	SSR	FORWARD	1489	21	55.24	47.62	2	0	ACTTCCACACCTACTCCATCT	171	2674	2674	4	1	TTAA	4	TTAATTAATTAA	12
		1	SSR	REVERSE	1659	21	55.03	38.1	3	3	TGTAAAAGAGTCCAGGTTCAA
	Glyma.13G094900	1	SSR	FORWARD	526	21	54.9	42.86	3	3	ACCGTCACTGCCTATTATGTA	205	1585	1585	3	0	TTTGCA	6	TTTGCATTTGCATTTGCA	18
		1	SSR	REVERSE	730	20	54.94	40	5	3	CCAAGTTGATCCTTTTGAAG
	Glyma.13G095000	1	SSR	FORWARD	10	22	54.71	31.82	6	1	TTTTGACAGCTTTCTTCTTACA	150	1448	1448	4	2	CT	2	CTCTCTCTCTCTCTCT	16
		1	SSR	REVERSE	159	21	55.44	38.1	3	0	TGCTAAGGTTTGATGGTATTG
		1	SSR	FORWARD	73	21	55.13	52.38	2	0	ACACGCTCTCTCTCTCTCTCT	148	1448	1448	5	3	AT	2	ATATATATATATATATAT	18
		1	SSR	REVERSE	220	20	54.85	45	3	0	AGTGATGATAGGCTTGGAGA
		1	SSR	FORWARD	504	21	54.93	42.86	5	2	GTGGTTGACAATGACAGAGAT	154	1448	1448	5	1	ATATA	5	ATATAATATAATATAATATAATATA	25
		1	SSR	REVERSE	657	21	55.26	42.86	4	3	TATGCAGAATGTAAGGGTCAC
	Glyma.13G095300	1	SSR	FORWARD	438	21	55.26	42.86	7	3	CCAATAACTTGCTTAGCACAC	150	1451	1451	4	0	AC	2	ACACACACACAC	12
		1	SSR	REVERSE	587	21	56.1	47.62	6	2	CTATCTCATCCCAAGATGACC
	Glyma.13G141200	1	SSR	FORWARD	534	21	54.07	33.33	4	2	TGATGGAAGTTTACACATTGA	162	2763	2763	6	2	TTGA	4	TTGATTGATTGA	12
		1	SSR	REVERSE	695	21	54.92	38.1	4	2	TTGTTAGAAAGCTGCCATTAC
	Glyma.13G304400	1	SSR	FORWARD	1263	21	55.24	47.62	2	0	ACTTCCACACCTACTCCATCT	149	2341	2341	4	1	GTAA	4	GTAAGTAAGTAA	12
		1	SSR	REVERSE	1411	21	54.9	42.86	3	0	GGTTATGAAAGAGTCCAGGTT
	Glyma.14G027700	1	SSR	FORWARD	346	20	55.34	45	4	2	GCACACACACGTAAACACAT	151	1579	1579	2	1	AT	2	ATATATATATATATATATATATATATATATATATAT	36
		1	SSR	REVERSE	496	21	54.68	33.33	2	2	AACTCCAAATCAATCTCATCA
	Glyma.16G045000	1	SSR	FORWARD	236	21	55.05	42.86	4	1	GCCACTAGATTTCACAAACTG	150	2339	2339	5	3	TTC	3	TTCTTCTTCTTC	12
		1	SSR	REVERSE	385	20	55.42	40	6	2	GTAGTTTCGGCCAAATTGTA
	Glyma.17G065100	1	SSR	FORWARD	379	21	54.9	42.86	3	2	ACTGTCACCGCCTATTATGTA	155	1515	1515	5	2	AT	2	ATATATATATATATATATATATATATATATATATATATATATATATAT	48
		1	SSR	REVERSE	533	21	54.89	38.1	6	0	GACAGCTGAAAAGAAGAAACA
		1	SSR	FORWARD	643	21	54.19	42.86	6	0	GAGCAACAATTCTATCTCTGG	150	1515	1515	4	2	TC	2	TCTCTCTCTCTC	12
		1	SSR	REVERSE	792	21	55.11	38.1	6	3	CTAGCTGCAGTTTGCAATTAT
		1	SSR	FORWARD	737	21	54.91	42.86	4	0	CCCAATCCATATCTTCTCTCT	164	1515	1515	4	0	TCTA	4	TCTATCTATCTA	12
		1	SSR	REVERSE	900	21	55.8	33.33	8	1	AAATTCTTGAATTCCCTGATG
	Glyma.17G065300	1	SSR	FORWARD	1021	21	55.25	42.86	3	0	GACTTGTGAAGACAGATTGGA	132	1529	1529	3	0	ATC	3	ATCATCATCATCATCATCATC	21
		1	SSR	REVERSE	1152	20	54.91	45	3	0	CATTGGAGGAAGAAGAGTTG
	Glyma.17G065400	1	SSR	FORWARD	137	21	55.64	33.33	6	1	ACGCATAACATTATCCATTCA	146	1477	1477	4	0	ACT	3	ACTACTACTACT	12
		1	SSR	REVERSE	282	21	55.72	38.1	4	1	CTTTGTTTAAGTCACCAGCAA
	Glyma.17G157400	1	SSR	FORWARD	113	21	55.07	38.1	2	1	GCCAAACAAGAATACAAACTG	162	2297	2297	3	1	AAC	3	AACAACAACAACAAC	15
		1	SSR	REVERSE	274	20	55	40	4	0	AAGGGAAGGGAATTAACAAG
		1	SSR	FORWARD	251	21	54.2	38.1	4	0	AACTCTTGTTAATTCCCTTCC	146	2297	2297	4	1	TTCCTT	6	TTCCTTTTCCTTTTCCTT	18
		1	SSR	REVERSE	396	21	54.72	33.33	5	3	CAGCATTCCTAAATTGGTAAA
	Glyma.18G106500	1	SSR	FORWARD	1216	21	55.11	42.86	2	0	ATCCAAAAGGGCTAACTACAC	243	2165	2165	4	1	AT	2	ATATATATATATATATATATATATATATATATATATATATATATATATATATATATATATATAT	64
		1	SSR	REVERSE	1458	21	54.1	33.33	6	1	TGTGCTCACATTGTTATGATT
	Glyma.18G165700	1	SSR	FORWARD	1098	21	55.36	38.1	4	2	TTGATCCATTGAGTTCTTGAG	174	2720	2720	7	3	AT	2	ATATATATATATATAT	16
		1	SSR	REVERSE	1271	21	55.4	42.86	5	0	GGGATCAACTTATTCCAAGAG
		1	SSR	FORWARD	1257	21	54.12	38.1	4	0	GAATAAGTTGATCCCTCCTTT	161	2720	2720	4	3	TA	2	TATATATATATATATATATATATATATATATATATATATATATATATATATATATATATATATATATATATATATATATATA	82
		1	SSR	REVERSE	1417	21	55.87	42.86	6	3	GCAGTTGAAGTCAGCTACAAA
	Glyma.19G106700	1	SSR	FORWARD	84	21	54.98	42.86	5	1	TAGCCACTAGCTTTCACAAAC	140	2295	2295	5	2	TTC	3	TTCTTCTTCTTC	12
		1	SSR	REVERSE	223	21	55.43	42.86	6	1	CAAATTGTACATCCACTGGTC
		1	SSR	FORWARD	1939	21	55.26	42.86	3	2	GCCAGAAATACACCATCTACA	154	2295	2295	5	2	TAT	3	TATTATTATTATTATTAT	18
		1	SSR	REVERSE	2092	21	55.92	38.1	5	0	TTGATGTAACAAAGGGTAGCA
		1	SSR	FORWARD	1069	21	54.52	38.1	6	0	TGTATATAATTGGAGGGCAAG	136	2295	2295	4	2	TTTA	4	TTTATTTATTTATTTA	16
		1	SSR	REVERSE	1204	22	54.87	31.82	6	3	AAATTTGTAAGCCTGAACATCT
	Glyma.19G184900	1	SSR	FORWARD	2255	21	55.36	38.1	3	0	TTTACTTTATGGGGGTCACTT	161	2770	2770	3	0	TG	2	TGTGTGTGTGTGTG	14
		1	SSR	REVERSE	2415	21	54.94	33.33	1	0	TCTTCCCTTTGTTCTCTTTTT
		1	SSR	FORWARD	2498	21	55.08	38.1	3	0	GAGTGCGAATACTAAAAAGCA	158	2770	2770	3	0	TG	2	TGTGTGTGTGTGTG	14
		1	SSR	REVERSE	2655	21	55.13	38.1	6	1	TCCATGGTGGTAATAAACAAG
	Glyma.20G012300	1	SSR	FORWARD	2986	21	55.35	33.33	4	3	AAAACCCAATATGACTCGTTT	154	3327	3327	5	3	AG	2	AGAGAGAGAGAGAG	14
		1	SSR	REVERSE	3139	21	55.36	38.1	5	3	CCAGCAAGAACCATATCATAA
		1	SSR	FORWARD	9	21	54.5	42.86	2	2	ATTCCAACCTCTCTCTCTCAT	150	3327	3327	3	0	ATA	3	ATAATAATAATA	12
		1	SSR	REVERSE	158	21	54.76	42.86	2	1	TTCTTGTTCTGGCTACTTGTC
		1	SSR	FORWARD	241	22	55.01	36.36	1	0	TTGTTGTTCTTCTTCTCTCCTT	148	3327	3327	3	1	CTT	3	CTTCTTCTTCTT	12
		1	SSR	REVERSE	388	21	54.49	38.1	3	2	AACTGATTTGCCATCTCTATG
		1	SSR	FORWARD	9	21	54.5	42.86	2	2	ATTCCAACCTCTCTCTCTCAT	150	3327	3327	3	0	CAACA	5	CAACACAACACAACA	15
		1	SSR	REVERSE	158	21	54.76	42.86	2	1	TTCTTGTTCTGGCTACTTGTC
		1	SSR	FORWARD	368	21	54.49	38.1	3	3	CATAGAGATGGCAAATCAGTT	154	3327	3327	3	2	TTTTA	5	TTTTATTTTATTTTA	15
		1	SSR	REVERSE	521	21	55.13	42.86	6	1	GGTAAAGGTCATGAGACACAA
		1	SSR	FORWARD	2121	21	54.96	38.1	5	1	GGATGCGTGAATTATTGTAAG	157	3327	3327	5	3	AAAAT	5	AAAATAAAATAAAAT	15
		1	SSR	REVERSE	2277	21	54.91	42.86	5	3	AATCTCCTCCCATAGATTCTG
GH9	Glyma.02G016400	1	SSR	FORWARD	1952	21	55.07	38.1	4	0	AGGTTCGAGAAAGAAGAAGAA	164	2875	2875	3	1	AAT	3	AATAATAATAATAATAATAAT	21
		1	SSR	REVERSE	2115	21	56.01	33.33	4	3	TTAACGGAAAAAGTTGGAATC
		1	SSR	FORWARD	2	18	55.03	50	3	3	ACAAGCAAAGAGCAGCAC	146	2875	2875	3	0	TGAG	4	TGAGTGAGTGAG	12
		1	SSR	REVERSE	147	21	55.2	38.1	4	2	ATTGACATGAAGCAGAATGAC
		1	SSR	FORWARD	776	21	55.29	42.86	5	0	TCTTCTTTAGGGAGAGAATGG	146	2875	2875	4	0	TTGGT	5	TTGGTTTGGTTTGGT	15
		1	SSR	REVERSE	921	21	54.95	33.33	6	0	TATTTTAAACACGCTTCTTGG
	Glyma.02G049000	1	SSR	FORWARD	333	21	55.13	38.1	5	2	CCACTATGGTCCAAAAATGTA	150	3309	3309	3	2	TTA	3	TTATTATTATTATTA	15
		1	SSR	REVERSE	482	21	54.92	47.62	4	1	CCTCTTATTCTCCAGCTTACC
	Glyma.03G216100	1	SSR	FORWARD	89	21	55.44	38.1	5	3	CTTACATTGGGCAGTTCAATA	153	2368	2368	4	2	TTTC	4	TTTCTTTCTTTC	12
		1	SSR	REVERSE	241	21	55.02	47.62	6	1	TGGTGAGAGCATCTCTGTAGT
		1	SSR	FORWARD	606	21	54.78	38.1	7	2	GCGACAGATTATCTTCTCAAA	134	2368	2368	3	1	TCTTC	5	TCTTCTCTTCTCTTC	15
		1	SSR	REVERSE	739	21	54.49	38.1	3	3	GCAAAAACCACACTCAATAGT
	Glyma.04G008400	1	SSR	FORWARD	4074	21	55.25	42.86	4	2	ATGAGTGAGATTGCCATAGTG	137	4223	4223	5	2	TTTC	4	TTTCTTTCTTTC	12
		1	SSR	REVERSE	4210	21	54.57	33.33	4	0	TAAATTCACGACAAAGGAAAC
	Glyma.04G025000	1	SSR	FORWARD	7260	21	54.77	42.86	5	3	ATTATTAGCTCAGCAGGTGTG	151	7434	7434	3	1	TTA	3	TTATTATTATTA	12
		1	SSR	REVERSE	7410	21	54.85	33.33	2	0	ACAACAGAATGAAACCAAAGA
		1	SSR	FORWARD	446	21	55.46	33.33	3	3	ATTGCGTTAGGGTTTGATTAT	149	7434	7434	6	3	AAAT	4	AAATAAATAAAT	12
		1	SSR	REVERSE	594	21	55.68	33.33	4	2	CAGAATGATAAACGCGATAAA
		1	SSR	FORWARD	2297	21	53.94	33.33	4	0	TGCACAAAAACTGAATAACAC	147	7434	7434	5	3	TGTTT	5	TGTTTTGTTTTGTTT	15
		1	SSR	REVERSE	2443	21	55.11	42.86	4	2	ATGCGTTCTACTGTGCTGTAT
	Glyma.05G216400	1	SSR	FORWARD	290	20	54.82	35	6	0	AAAAGCTTATTCGCATGTTC	154	5524	5524	5	1	CTT	3	CTTCTTCTTCTT	12
		1	SSR	REVERSE	443	20	54.89	50	4	0	CATGTGACTCTCTGGTTGTG
		1	SSR	FORWARD	2660	21	55.15	38.1	4	0	GTTTGTGATAGGTGGAAAACA	156	5524	5524	4	0	TAC	3	TACTACTACTACTAC	15
		1	SSR	REVERSE	2815	21	55.2	42.86	8	2	ATCAGATTCAGATCTGTGACG
		1	SSR	FORWARD	7	21	53.31	33.33	3	0	CAATACTACCAGCAAAACAAA	168	5524	5524	4	1	ATTT	4	ATTTATTTATTT	12
		1	SSR	REVERSE	174	21	55.41	47.62	1	1	AAAGGAAGAGAGAGAGGGAGT
		1	SSR	FORWARD	482	21	54.59	38.1	6	2	GGGTAAGCTTTTCAACTCTTT	149	5524	5524	4	0	TTTAG	5	TTTAGTTTAGTTTAG	15
		1	SSR	REVERSE	630	20	55.58	45	5	3	GTAACCCGAACTTCACATTG
	Glyma.05G236400	1	SSR	FORWARD	1538	20	55.19	50	5	3	CGTGGTGCATACAGTAACAG	139	5103	5103	5	2	AAT	3	AATAATAATAATAATAAT	18
		1	SSR	REVERSE	1676	22	55.01	40.91	2	0	TCGCTTTCTTACTCTTCTCTTC
		1	SSR	FORWARD	1703	21	54.54	38.1	5	3	CCGTTGGATTAGATGACTAAA	157	5103	5103	4	3	ATG	3	ATGATGATGATG	12
		1	SSR	REVERSE	1859	21	54.8	42.86	5	2	CGTTCCTCACAATGTATTCTC
		1	SSR	FORWARD	1455	20	55.1	30	6	2	CATTTTCCGTTAAAATTTCG	157	5103	5103	4	2	GTTT	4	GTTTGTTTGTTT	12
		1	SSR	REVERSE	1611	21	55.16	42.86	7	2	TATACCTGGTAACCATTGACG
		1	SSR	FORWARD	4811	21	55.8	42.86	6	2	TCAGCTCACTATTGACTTTGC	147	5103	5103	5	3	AAAAT	5	AAAATAAAATAAAAT	15
		1	SSR	REVERSE	4957	21	55.52	42.86	4	3	CCACCACAAAGCAGAATACTA
	Glyma.06G008200	1	SSR	FORWARD	2275	22	54.79	45.45	6	0	GACCTAAAGGAAGTGTACAAGG	291	4133	4133	3	0	ATA	3	ATAATAATAATA	12
		1	SSR	REVERSE	2565	22	55.03	31.82	6	2	TCAGGATGCATTATATCAAAGA
		1	SSR	FORWARD	3057	20	54.81	30	8	2	GAAATTGCATGCACAAATTA	149	4133	4133	4	0	ATTA	4	ATTAATTAATTA	12
		1	SSR	REVERSE	3205	21	55.06	42.86	6	3	ACGTTTCCATCTAGAACTTCC
	Glyma.06G025100	1	SSR	FORWARD	5766	21	55.2	33.33	3	3	TGTAGTTTGCTTTGGCATTAT	148	5922	5922	6	3	ATT	3	ATTATTATTATT	12
		1	SSR	REVERSE	5913	22	55.26	31.82	5	1	CAAAGATCAATAATGTGACCAA
		1	SSR	FORWARD	335	21	55.17	42.86	3	3	ATACCGTGAGAGACAACAATG	136	5922	5922	4	3	AATA	4	AATAAATAAATA	12
		1	SSR	REVERSE	470	20	56.02	40	4	0	CTTTGGACCTCGATTTTTCT
		1	SSR	FORWARD	149	21	54.78	33.33	5	2	ACCATTTTCTTTAAGCTCCAT	164	5922	5922	5	1	CGGGT	5	CGGGTCGGGTCGGGT	15
		1	SSR	REVERSE	312	21	55.25	42.86	5	1	TCTCCTTCTGACAATGACAAC
	Glyma.06G056700	1	SSR	FORWARD	1004	21	55.1	42.86	4	0	CGTCTTCTCAACAGAGCTAAA	150	2774	2774	5	0	AT	2	ATATATATATATATATATATATATATATATATATATATATAT	42
		1	SSR	REVERSE	1153	21	55.56	38.1	6	0	TGCAAGATTAATGTGGAAGAG
	Glyma.06G056900	1	SSR	FORWARD	2219	21	56.08	38.1	4	2	ATCTCCTTGCTTTTGCTAAGA	165	2980	2980	4	2	AC	2	ACACACACACACACACACACAC	22
		1	SSR	REVERSE	2383	22	55.3	36.36	6	3	CCACCCAATTAATCAATAAGTC
		1	SSR	FORWARD	2249	21	54.3	47.62	4	0	GTACACACACACACACACACA	183	2980	2980	4	3	AT	2	ATATATATATATATATATAT	20
		1	SSR	REVERSE	2431	21	54.97	42.86	4	1	CAGGGTTTTTCCCTAGTATGT
	Glyma.06G277200	1	SSR	FORWARD	2307	20	54.74	45	3	2	ATGCCCCTTCTACTGTGATA	145	3663	3663	4	0	ATT	3	ATTATTATTATT	12
		1	SSR	REVERSE	2451	21	55.18	42.86	4	0	CTTTATACAACCATGCTGCTC
	Glyma.06G323100	1	SSR	FORWARD	715	21	55.38	38.1	6	1	TCAAGCATGCACTTAGTCTTT	158	3329	3329	4	1	TTC	3	TTCTTCTTCTTC	12
		1	SSR	REVERSE	872	21	54.32	33.33	2	1	AGATAGTTTTTGTTTGCCTCA
	Glyma.07G270600	1	SSR	FORWARD	2128	21	55.09	42.86	3	0	GACAAAAACACCCTCTTCTCT	151	2502	2502	3	0	CAC	3	CACCACCACCAC	12
		1	SSR	REVERSE	2278	21	55.1	47.62	5	2	GCCTAGTTCCACTACTTCCAT
		1	SSR	FORWARD	2258	21	55.1	47.62	5	2	ATGGAAGTAGTGGAACTAGGC	162	2502	2502	3	0	GTAT	4	GTATGTATGTATGTAT	16
		1	SSR	REVERSE	2419	21	54.89	33.33	6	2	GCACGTTTAAAGAATTCAAGA
		1	SSR	FORWARD	1223	20	54.82	40	5	3	GCACCTTCAATTCTCAATTC	161	2502	2502	4	3	TGTCT	5	TGTCTTGTCTTGTCT	15
		1	SSR	REVERSE	1383	21	55.25	42.86	4	1	ATGACTATGCCTGTCTGATTG
		1	SSR	FORWARD	1351	21	54.95	38.1	3	1	AACCACATTTCACAATCAGAC	151	2502	2502	7	2	ATTTTT	6	ATTTTTATTTTTATTTTT	18
		1	SSR	REVERSE	1501	21	55.41	33.33	3	0	TAACAAGAATCGGAAAATGTG
	Glyma.08G022300	1	SSR	FORWARD	93	21	54.16	33.33	7	3	TGAATGACTGTCAATTTCTGA	160	5554	5554	5	1	CT	2	CTCTCTCTCTCTCT	14
		1	SSR	REVERSE	252	21	55.11	38.1	5	3	CAAATTAGGAGGGAATCCTTA
		1	SSR	FORWARD	5120	21	55.54	42.86	4	0	GGGAGTGTCTTTACGTTTTTC	149	5554	5554	6	1	TCT	3	TCTTCTTCTTCTTCT	15
		1	SSR	REVERSE	5268	21	54.71	42.86	2	1	TTGTCTCTTCACTCCTTTCTG
		1	SSR	FORWARD	1324	21	54.93	42.86	4	2	GCTCTTTTGTCAGAGTCGTTA	157	5554	5554	4	2	AAAT	4	AAATAAATAAAT	12
		1	SSR	REVERSE	1480	21	54.67	33.33	3	2	AAAGGGATTAGGTTTTGGTTA
	Glyma.08G043600	1	SSR	FORWARD	729	21	54.72	47.62	4	0	CTACTCTACCATGCTCCTCAA	177	4806	4806	3	2	CT	2	CTCTCTCTCTCT	12
		1	SSR	REVERSE	905	21	54.82	33.33	4	1	CAGTTCCGTTTTAACTTTTCA
		1	SSR	FORWARD	766	21	55.45	52.38	3	0	CGTCACACACACTCTCTCTCT	150	4806	4806	3	0	ATAA	4	ATAAATAAATAA	12
		1	SSR	REVERSE	915	21	55.49	38.1	4	3	AAACTTACCACAGTTCCGTTT
		1	SSR	FORWARD	1743	21	55.74	38.1	5	0	GGTTGTCTTTTATCCGATGTT	162	4806	4806	4	1	TTCA	4	TTCATTCATTCA	12
		1	SSR	REVERSE	1904	21	54.51	47.62	3	0	GTAAGTCACATTCCACAGACC
		1	SSR	FORWARD	4355	21	54.25	38.1	3	1	CACCAATAACACAGATTCCTT	152	4806	4806	4	1	TTCT	4	TTCTTTCTTTCT	12
		1	SSR	REVERSE	4506	22	55.06	36.36	4	0	CCACATGGAAATCATAGATACA
	Glyma.09G018500	1	SSR	FORWARD	66	21	54.65	42.86	4	2	GGAGTGAGCGAAGAATATGTA	206	3522	3522	3	2	AGA	3	AGAAGAAGAAGA	12
		1	SSR	REVERSE	271	18	55.85	55.56	4	3	AGCCGAGATCGACGTACT
	Glyma.09G231800	1	SSR	FORWARD	790	21	55.04	33.33	4	2	GCTTGCTTTGAATACAGAAAA	242	3467	3467	4	1	AT	2	ATATATATATAT	12
		1	SSR	REVERSE	1031	20	53.74	30	4	2	CGCATGAAAAATGATGTAAT
		1	SSR	FORWARD	1020	20	56.54	35	4	1	ATTTTTCATGCGGTCATACA	183	3467	3467	4	2	ATTTT	5	ATTTTATTTTATTTT	15
		1	SSR	REVERSE	1202	21	55.1	42.86	6	2	TCTGTGAAGATCCTTCGAGTA
	Glyma.10G017000	1	SSR	FORWARD	1	18	58	55.56	3	0	GTGTGGCAGTTTGGTCGT	136	2859	2859	2	0	TGAG	4	TGAGTGAGTGAGTGAG	16
		1	SSR	REVERSE	136	21	54.53	42.86	4	0	GCATGAAGCAGAATTAGAGAG
		1	SSR	FORWARD	675	22	55.06	31.82	5	1	TTTTTCAAATATGGGGTAAGTC	137	2859	2859	4	1	TTTG	4	TTTGTTTGTTTGTTTG	16
		1	SSR	REVERSE	811	21	54.85	47.62	4	1	GCTTCTTAGTGTGTCCATGTC
	Glyma.11G021100	1	SSR	FORWARD	390	20	54.63	45	3	3	CTCTCTCTGATGGCAAACTT	248	3368	3368	4	2	AT	2	ATATATATATATATATATATATATATATATATATATATATATATATATATATATATATATATATAT	66
		1	SSR	REVERSE	637	21	54.86	33.33	4	0	TCGTAATATCCTCCAATCAAA
		1	SSR	FORWARD	1076	21	54.99	33.33	6	3	AAAGGTGCAGAATTAATGACA	158	3368	3368	5	2	AT	2	ATATATATATATATATATATATATAT	26
		1	SSR	REVERSE	1233	21	55.51	42.86	4	0	GGGGAATTAGCATCTATCTTG
		1	SSR	FORWARD	1341	21	55.09	38.1	4	0	CAGTAAGCAATTTAAGGAGCA	168	3368	3368	4	0	CT	2	CTCTCTCTCTCTCTCTCT	18
		1	SSR	REVERSE	1508	21	55.07	47.62	6	2	GGAGTACTTGAGGGGAGTTTA
		1	SSR	FORWARD	1341	21	55.09	38.1	4	0	CAGTAAGCAATTTAAGGAGCA	168	3368	3368	4	0	TA	2	TATATATATATATATATATATA	22
		1	SSR	REVERSE	1508	21	55.07	47.62	6	2	GGAGTACTTGAGGGGAGTTTA
	Glyma.11G101300	1	SSR	FORWARD	428	21	54.08	33.33	7	2	TGACTCAAATTTTGGAGAAGT	174	4672	4672	4	0	AT	2	ATATATATATATATAT	16
		1	SSR	REVERSE	601	21	54.44	38.1	4	2	ACCCTAAGTTCTTGATTGGAT
	Glyma.11G111500	1	SSR	FORWARD	163	21	55.37	38.1	5	3	GCATTTGTTCACTCACAAAGT	140	7076	7076	4	1	TA	2	TATATATATATA	12
		1	SSR	REVERSE	302	21	54.38	33.33	2	2	CAACACCTTCTTCATTTTCAT
		1	SSR	FORWARD	775	21	55.1	38.1	2	0	ATTGTAGTGGTTGTTTGTTGG	139	7076	7076	7	2	TGGG	4	TGGGTGGGTGGG	12
		1	SSR	REVERSE	913	21	54.87	33.33	6	3	AGGGGACAACAAAATTTAATC
		1	SSR	FORWARD	1737	21	55.47	42.86	5	2	CTCTTCAATAGGTTGGGAAAC	213	7076	7076	4	1	AATT	4	AATTAATTAATT	12
		1	SSR	REVERSE	1949	21	53.58	38.1	4	2	TCCTAAACCCTAAATACATGG
		1	SSR	FORWARD	2818	22	53.63	36.36	5	2	TGAGTCATGTTTAGAGATTTCC	300	7076	7076	5	2	ATTA	4	ATTAATTAATTA	12
		1	SSR	REVERSE	3117	20	51.62	30	5	3	TTGTAGCGAAAATCATATTG
		1	SSR	FORWARD	5951	21	55.31	33.33	3	1	CACATCATTCACATTTTCACA	148	7076	7076	3	1	AAAT	4	AAATAAATAAAT	12
		1	SSR	REVERSE	6098	21	54.99	33.33	4	2	TTTCACATCCTTAACTTGCAT
		1	SSR	FORWARD	5	21	55.69	42.86	6	0	CCTGTGATGTGGTTAACTTTG	154	7076	7076	7	0	TTAGA	5	TTAGATTAGATTAGA	15
		1	SSR	REVERSE	158	21	54.31	38.1	6	2	GCATCACATAAAAGTGAGGAT
		1	SSR	FORWARD	5	21	55.69	42.86	6	0	CCTGTGATGTGGTTAACTTTG	154	7076	7076	7	0	AACCAA	6	AACCAAAACCAAAACCAA	18
		1	SSR	REVERSE	158	21	54.31	38.1	6	2	GCATCACATAAAAGTGAGGAT
		1	SSR	FORWARD	1737	21	55.47	42.86	5	2	CTCTTCAATAGGTTGGGAAAC	213	7076	7076	4	1	TTTTAA	6	TTTTAATTTTAATTTTAA	18
		1	SSR	REVERSE	1949	21	53.58	38.1	4	2	TCCTAAACCCTAAATACATGG
	Glyma.12G004700	1	SSR	FORWARD	535	20	54.74	45	3	2	ATGCCCCTTCTACTGTGATA	148	1917	1917	4	0	ATT	3	ATTATTATTATTATT	15
		1	SSR	REVERSE	682	21	55.18	42.86	4	0	CTTTATACAACCATGCTGCTC
	Glyma.12G004800	1	SSR	FORWARD	1759	21	55.01	42.86	6	2	TGAAGTTTCAGCAGAGATAGC	149	3645	3645	4	1	TA	2	TATATATATATATATATA	18
		1	SSR	REVERSE	1907	21	54.94	38.1	6	0	AATGAAGATGTATACGGAGCA
		1	SSR	FORWARD	2280	21	54.5	33.33	5	3	TACGCAGATTACATTGACAAA	156	3645	3645	3	0	GT	2	GTGTGTGTGTGT	12
		1	SSR	REVERSE	2435	21	53.49	33.33	4	1	GTTGAAAGAAGAAAATTACGG
		1	SSR	FORWARD	2368	20	55.5	50	3	0	TCGTGTCTAAGGTGTGTGTG	160	3645	3645	3	3	TA	2	TATATATATATATATATATA	20
		1	SSR	REVERSE	2527	21	54.82	33.33	7	0	AATCATCAGCCAGATCATAAA
		1	SSR	FORWARD	2025	21	54.72	33.33	4	1	TATGCCCATTCTATTGTGATT	155	3645	3645	5	2	CTAG	4	CTAGCTAGCTAG	12
		1	SSR	REVERSE	2179	22	55.01	36.36	4	2	GGGTCGTCATCCTAAATATAAA
	Glyma.14G019900	1	SSR	FORWARD	17	22	54.93	50	6	2	ACCCCACAACACTAGAGTAGAC	142	3302	3302	4	1	GA	2	GAGAGAGAGAGAGAGA	16
		1	SSR	REVERSE	158	21	54.64	42.86	3	3	ATGAGAGAGAGTGAAGCAATG
		1	SSR	FORWARD	1013	21	55.74	33.33	4	0	ATCCAACGTCCAATTAAAAAC	230	3302	3302	4	2	AT	2	ATATATATATAT	12
		1	SSR	REVERSE	1242	22	54.04	31.82	5	3	CACCTACAAAGAGTTTGAAAAA
		1	SSR	FORWARD	2925	21	55.07	33.33	8	2	AGACGAAATTACGTTCAAACA	146	3302	3302	4	0	CACATG	6	CACATGCACATGCACATG	18
		1	SSR	REVERSE	3070	21	55.13	47.62	7	3	CCCAATTAGCTAGAAGCTACC
	Glyma.14G047500	1	SSR	FORWARD	2109	21	54.8	42.86	4	2	GGTGGGTTAAATCTTGGTACT	162	6208	6208	4	0	TCAT	4	TCATTCATTCAT	12
		1	SSR	REVERSE	2270	21	55	42.86	5	2	GCTAAAGCACTAACTGCACAT
		1	SSR	FORWARD	4066	21	55.16	38.1	4	3	CAGACGAGGAGGATTTTTAAT	114	6208	6208	4	3	ATTT	4	ATTTATTTATTTATTT	16
		1	SSR	REVERSE	4179	21	54.61	33.33	5	3	CCATGTTATTTGCTTCAAACT
	Glyma.15G124600	1	SSR	FORWARD	130	19	55.93	47.37	3	1	TGGTCCGTTGGAGATAAAC	167	3661	3661	4	0	AGA	3	AGAAGAAGAAGA	12
		1	SSR	REVERSE	296	18	55.85	55.56	4	3	AGCCGAGATCGACGTACT
		1	SSR	FORWARD	3217	21	54.28	33.33	7	2	CAAAAATACCATTTTCTCTGC	159	3661	3661	4	0	CCA	3	CCACCACCACCA	12
		1	SSR	REVERSE	3375	21	54.91	33.33	3	2	TGATACAAAACAACGAAGGTT
		1	SSR	FORWARD	2	21	54.62	38.1	4	0	CGATCCTACTAAAACCAAACA	147	3661	3661	4	0	TGTGT	5	TGTGTTGTGTTGTGTTGTGT	20
		1	SSR	REVERSE	148	19	55.93	47.37	3	1	GTTTATCTCCAACGGACCA
	Glyma.17G003400	1	SSR	FORWARD	2140	21	55.41	42.86	4	2	AGGAAATGCAGGTTTAGTAGC	151	2634	2634	7	2	CAC	3	CACCACCACCAC	12
		1	SSR	REVERSE	2290	21	55.02	38.1	4	3	CAATACAACACCTCATGGTTT
		1	SSR	FORWARD	2431	21	54.55	38.1	4	1	TTGTCTAGGAACAATCTTTGG	140	2634	2634	5	2	GTAT	4	GTATGTATGTAT	12
		1	SSR	REVERSE	2570	21	54.89	33.33	6	2	GCACGTTTAAAGAATTCAAGA
	Glyma.18G030700	1	SSR	FORWARD	2340	21	54.62	33.33	4	2	TCGCTGACTTAATGCTTTTAT	252	3601	3601	4	0	TTA	3	TTATTATTATTATTATTATTATTATTATTATTATTATTATTATTATTATTATTATTATTATTATTATTA	69
		1	SSR	REVERSE	2591	21	54.08	38.1	6	3	CAGCTCGAACTCTTGTAATTT
		1	SSR	FORWARD	864	21	54.62	33.33	6	2	ATCATTGTTGACGTGAAATCT	144	3601	3601	4	3	TTAA	4	TTAATTAATTAA	12
		1	SSR	REVERSE	1007	21	54.6	47.62	5	2	GTGGAGTGTCCATATCTTCAG
		1	SSR	FORWARD	1135	21	55.18	38.1	5	3	AGCAGCCATCAAAGTAATACA	135	3601	3601	4	2	ATAA	4	ATAAATAAATAA	12
		1	SSR	REVERSE	1269	21	54.99	38.1	6	1	GTCTGCAAAATTGAATACCTG
	Glyma.20G003300	1	SSR	FORWARD	497	21	55.6	33.33	7	3	TTTCTGAAGGGAAAGTTTCAT	227	4007	4007	4	1	AAAG	4	AAAGAAAGAAAG	12
		1	SSR	REVERSE	723	21	54.47	33.33	4	2	CAAATGTTGAATGTGGTTGTA
	Glyma.20G061100	1	SSR	FORWARD	3036	21	55.02	33.33	3	2	TTCGGTATGTTTGGTTTAGAA	146	6698	6698	4	0	TTA	3	TTATTATTATTATTATTATTA	21
		1	SSR	REVERSE	3181	21	55.41	33.33	6	0	TTAAATATTGAGCAGGAAGCA
		1	SSR	FORWARD	2340	21	55.61	38.1	6	1	CTCGAGATGAAAAACTGACAA	162	6698	6698	3	3	ATTAAT	6	ATTAATATTAATATTAAT	18
		1	SSR	REVERSE	2501	21	55.28	42.86	3	2	CCCTTTGGACCTTATGTTATC
GH10	Glyma.04G049700	1	SSR	FORWARD	998	21	54.38	38.1	5	3	TGGTTTATATTCAAGGTCCTG	145	2226	2226	5	1	AGAC	4	AGACAGACAGAC	12
		1	SSR	REVERSE	1142	21	55.27	38.1	5	2	GAGAATTTCAGGATGATTTCC
	Glyma.06G050200	1	SSR	FORWARD	1021	21	55.05	42.86	4	2	GCTTCTGGTGTTGACTTAATG	150	2229	2229	4	2	AGAC	4	AGACAGACAGAC	12
		1	SSR	REVERSE	1170	21	55.8	33.33	6	2	AAGATTTCCAATTGAATCCAG
GH17	Glyma.02G070500	1	SSR	FORWARD	2042	21	54.89	42.86	8	3	CCTGTATATTTCCAGGAAGGT	146	2709	2709	6	1	ATTT	4	ATTTATTTATTT	12
		1	SSR	REVERSE	2187	21	55.05	42.86	4	2	GAATTGGTACACAGGAGATCA
	Glyma.02G244700	1	SSR	FORWARD	2607	21	55.02	38.1	4	1	TATTCGTCTTGGTAGCATTGT	154	2849	2849	5	3	ATC	3	ATCATCATCATC	12
		1	SSR	REVERSE	2760	20	51.07	30	6	2	CAATGGTTGATAAAGATTGA
	Glyma.02G269000	1	SSR	FORWARD	379	21	54.95	38.1	2	0	AAACATCCTCAACAACACATC	168	2947	2947	7	3	CT	2	CTCTCTCTCTCTCT	14
		1	SSR	REVERSE	546	21	55.04	42.86	4	2	TGAACTTGTAGAGGTGAGCAT
		1	SSR	FORWARD	526	21	55.04	42.86	4	1	ATGCTCACCTCTACAAGTTCA	120	2947	2947	4	2	TTGT	4	TTGTTTGTTTGT	12
		1	SSR	REVERSE	645	21	54.9	42.86	8	1	AGTTAACTCCAATGGAACCTC
		1	SSR	FORWARD	1567	21	54.9	42.86	5	1	AGAGGAGGGTTTACAATGTTC	154	2947	2947	4	2	CGCCGG	6	CGCCGGCGCCGGCGCCGG	18
		1	SSR	REVERSE	1720	21	54.78	47.62	5	2	GTGTTTCCAGTGGTACTCTTG
	Glyma.02G294000	1	SSR	FORWARD	2329	21	55.02	33.33	4	2	GCTTTGAGAAATATGCGTTTA	173	2503	2503	5	1	TATT	4	TATTTATTTATT	12
		1	SSR	REVERSE	2501	23	55	30.43	4	0	CAAAGAAACGTAAAGAAGAAGAA
	Glyma.03G132700	1	SSR	FORWARD	1191	21	54.08	38.1	4	2	GGTTCTCTCTTGAAACATTTG	165	3638	3638	5	2	TTTTTA	6	TTTTTATTTTTATTTTTA	18
		1	SSR	REVERSE	1355	22	55	31.82	4	2	TTCGTTTTTACTTTCAGATCCT
	Glyma.03G132900	1	SSR	FORWARD	129	21	55.88	47.62	5	0	CAGTAATACAGGCACAACAGG	150	2781	2781	3	0	TC	2	TCTCTCTCTCTCTCTCTCTCTC	22
		1	SSR	REVERSE	278	21	54.22	33.33	3	0	CCAAAGTGGAAAATAAACAAG
		1	SSR	FORWARD	132	21	54.95	38.1	4	2	TAATACAGGCACAACAGGTTT	147	2781	2781	4	3	TA	2	TATATATATATA	12
		1	SSR	REVERSE	278	21	54.22	33.33	3	0	CCAAAGTGGAAAATAAACAAG
		1	SSR	FORWARD	815	23	53.24	34.78	5	2	CGTCAAAATAAGGTAGTCTATGA	292	2781	2781	6	2	TA	2	TATATATATATATATATATATATATATATATATATATATATATATATATATATATATATATATATA	66
		1	SSR	REVERSE	1106	23	50.03	34.78	7	3	GAGAGAGAAGTGATTAACTTACA
		1	SSR	FORWARD	1128	21	55.52	42.86	5	3	CTTAGTGTGTCCCATGCTAAA	220	2781	2781	6	3	TAT	3	TATTATTATTAT	12
		1	SSR	REVERSE	1347	23	53.94	34.78	8	0	AACACTACATGTGTTGTCACTTT
	Glyma.04G013000	1	SSR	FORWARD	2778	21	54.9	42.86	2	0	CACACTTTTATTGGAGACAGG	148	5069	5069	5	3	AGTG	4	AGTGAGTGAGTG	12
		1	SSR	REVERSE	2925	21	54.97	42.86	4	0	CAAGGGTTTACCTACCAATCT
	Glyma.04G074000	1	SSR	FORWARD	315	21	55.36	42.86	6	0	GGGTGGAAAATTTAGTAGGTG	151	4387	4387	4	3	TTG	3	TTGTTGTTGTTGTTGTTGTTG	21
		1	SSR	REVERSE	465	21	54.49	38.1	2	0	ATTGTCTTTCAGCATCTTCAC
		1	SSR	FORWARD	1080	21	55.38	38.1	6	2	TAACTCAGCTTGCATTCTGTT	155	4387	4387	4	2	TTC	3	TTCTTCTTCTTCTTCTTCTTC	21
		1	SSR	REVERSE	1234	21	55.18	38.1	4	2	ATCTGCCAAACACATAGCTTA
	Glyma.04G152100	1	SSR	FORWARD	1178	21	55.22	38.1	6	0	ATTGAGTCTCCCTCATGATTT	143	2812	2812	3	1	ATAA	4	ATAAATAAATAA	12
		1	SSR	REVERSE	1320	21	54.99	42.86	3	3	CTCCTCTTCCATCCATAACTT
	Glyma.05G225800	1	SSR	FORWARD	96	21	54.97	42.86	3	2	CGTTAGGTTTCACTTCACAAC	156	3626	3626	4	1	CAA	3	CAACAACAACAA	12
		1	SSR	REVERSE	251	21	55.12	42.86	6	0	ATTAGGAAGGTACGAACCAAG
	Glyma.06G012900	1	SSR	FORWARD	3562	21	55.11	42.86	5	2	CGTGTGATGCTTTAAGTTACC	160	4208	4208	7	3	TA	2	TATATATATATA	12
		1	SSR	REVERSE	3721	21	54.94	33.33	4	3	GCCATAAAGCACAAAGTTAAA
	Glyma.06G075100	1	SSR	FORWARD	623	21	55.01	42.86	6	1	CTCAAAACATGTCTCTTCTGG	146	4734	4734	4	2	CA	2	CACACACACACACACACACA	20
		1	SSR	REVERSE	768	21	54.99	33.33	3	0	AAACGGTGACAAACAAGTAAA
	Glyma.06G075100	1	SSR	FORWARD	2549	21	53.99	33.33	8	2	TCTATGGTGATCGATCTTTTT	163	4734	4734	3	1	AT	2	ATATATATATATATATAT	18
		1	SSR	REVERSE	2711	20	54.66	45	2	2	CTGGCTTTGGTTCCTATCTA
		1	SSR	FORWARD	1102	21	54.61	42.86	4	2	CTTCTAACTCAGCTTGCATTC	146	4734	4734	5	3	CTT	3	CTTCTTCTTCTTCTT	15
		1	SSR	REVERSE	1247	21	55.26	42.86	6	0	CACAGAGCTTAGCAAAGAGAA
	Glyma.07G220000	1	SSR	FORWARD	170	21	55.15	42.86	3	1	TCAGACACAACTCACAACTCA	150	2463	2463	4	2	TTGTT	5	TTGTTTTGTTTTGTT	15
		1	SSR	REVERSE	319	21	55.66	38.1	6	1	AAAAGCATGCATAGTGAACAG
		1	SSR	FORWARD	170	21	55.15	42.86	3	1	TCAGACACAACTCACAACTCA	150	2463	2463	4	2	TTTCT	5	TTTCTTTTCTTTTCT	15
		1	SSR	REVERSE	319	21	55.66	38.1	6	1	AAAAGCATGCATAGTGAACAG
	Glyma.07G261600	1	SSR	FORWARD	2418	21	56.19	38.1	3	3	CCTTTTGGTTTGGCTCTATTA	151	3466	3466	3	1	TTGT	4	TTGTTTGTTTGT	12
		1	SSR	REVERSE	2568	21	54.88	38.1	6	2	CTTAGCAATTGTCAGGAGAAA
		1	SSR	FORWARD	2606	21	54.9	38.1	4	1	GTAATTTTCGTACTCCCCATT	168	3466	3466	3	1	CTTG	4	CTTGCTTGCTTG	12
		1	SSR	REVERSE	2773	21	54.93	42.86	4	3	ACAAGTGCTATACCTGGAACA
		1	SSR	FORWARD	298	21	54.64	42.86	4	0	CTAAGAAAATTCCACCTACCC	157	3466	3466	4	3	GAAGCA	6	GAAGCAGAAGCAGAAGCAGAAGCA	24
		1	SSR	REVERSE	454	21	54.99	38.1	3	1	ATTGAAAAGGAGCGTAGACTT
	Glyma.07G269400	1	SSR	FORWARD	1964	21	55.05	38.1	7	2	AGGAAAGTTTGCTGTGTGATA	176	3848	3848	6	1	AC	2	ACACACACACAC	12
		1	SSR	REVERSE	2139	19	55.4	47.37	2	0	AAAGCACAACTCGGGATAG
		1	SSR	FORWARD	1656	21	54.85	33.33	3	1	ACAACAAGATTCCAAAAGTGA	174	3848	3848	3	2	CTG	3	CTGCTGCTGCTG	12
		1	SSR	REVERSE	1829	20	55.12	45	3	3	CGAGGTAAGCAGAAACATTC
		1	SSR	FORWARD	1848	21	55.31	42.86	4	0	TCAGGTTCCTTTCTTCTCTTC	141	3848	3848	4	0	TTTGT	5	TTTGTTTTGTTTTGT	15
		1	SSR	REVERSE	1988	21	54.81	38.1	5	3	GCTTTATCACACAGCAAACTT
		1	SSR	FORWARD	1951	21	55.18	38.1	4	1	ATACCAAACATGGAGGAAAGT	155	3848	3848	5	1	TTATT	5	TTATTTTATTTTATT	15
		1	SSR	REVERSE	2105	21	55.43	42.86	3	2	CAACCTGTGTGTGTGTGTTTA
	Glyma.08G043100	1	SSR	FORWARD	1388	21	55.06	33.33	6	2	AATTTCGCCATCTATAAATCC	159	5123	5123	5	3	TCA	3	TCATCATCATCA	12
		1	SSR	REVERSE	1546	21	55.03	42.86	7	2	GGAACATAGCCTAGTTGGAAT
		1	SSR	FORWARD	1388	21	55.06	33.33	6	2	AATTTCGCCATCTATAAATCC	159	5123	5123	5	3	ATT	3	ATTATTATTATT	12
		1	SSR	REVERSE	1546	21	55.03	42.86	7	2	GGAACATAGCCTAGTTGGAAT
	Glyma.08G113900	1	SSR	FORWARD	98	21	54.83	42.86	2	0	CTCTCCCATTTCTCTTTCTTC	160	4193	4193	4	3	ACA	3	ACAACAACAACAACA	15
		1	SSR	REVERSE	257	21	54.76	38.1	4	0	AACACGTAGCAGAAGCTAAAA
		1	SSR	FORWARD	692	21	55.45	33.33	6	2	TTATGCTGGTGGTTTAAATTG	146	4193	4193	4	2	CTGA	4	CTGACTGACTGA	12
		1	SSR	REVERSE	837	21	54.91	33.33	6	1	AAGCTTCATCACATCCAATAA
	Glyma.08G346800	1	SSR	FORWARD	31	21	55.16	33.33	6	2	GATAAAATATTCCCCCATTTG	155	2967	2967	5	0	CCATT	5	CCATTCCATTCCATT	15
		1	SSR	REVERSE	185	21	55.05	42.86	4	0	GGTGAAATAGAAGCTGTGTTG
	Glyma.09G016300	1	SSR	FORWARD	361	21	53.8	42.86	5	3	CTAAAGTGAAGCTCTTTGAGG	150	2591	2591	3	3	CTG	3	CTGCTGCTGCTG	12
		1	SSR	REVERSE	510	21	54.72	38.1	3	1	AAACATTCTGTCTAACCCACA
	Glyma.09G037100	1	SSR	FORWARD	463	21	54.55	33.33	6	2	GATCATTTGGCGATAAGATAA	155	2434	2434	5	3	TATT	4	TATTTATTTATT	12
		1	SSR	REVERSE	617	20	54.82	45	5	3	GGGATTGACTCATCTTGTGT
	Glyma.10G172300	1	SSR	FORWARD	279	21	54.96	33.33	5	1	GCTTCTTCATTATGCTTTTCA	160	3793	3793	6	1	GCA	3	GCAGCAGCAGCA	12
		1	SSR	REVERSE	438	21	54.93	33.33	5	0	AAGGAAGATTGTTCGCTATTT
		1	SSR	FORWARD	1160	21	55.01	38.1	4	2	CGAGAATGCGAAGAAGTATAA	176	3793	3793	5	2	AGC	3	AGCAGCAGCAGCAGC	15
		1	SSR	REVERSE	1335	21	54.96	33.33	4	2	TAAAAAGCCCATAGTTCCTTT
		1	SSR	FORWARD	2116	21	55.39	38.1	6	0	TGTACAACACGTTTCTTTTCC	125	3793	3793	4	2	ATT	3	ATTATTATTATTATT	15
		1	SSR	REVERSE	2240	23	53.68	39.13	6	0	GCTAAGTAAAACCTCTAGATTGG
		1	SSR	FORWARD	3604	21	54.75	33.33	4	2	ACATTTTGCTTTGCAGTATTC	155	3793	3793	3	2	TAAA	4	TAAATAAATAAA	12
		1	SSR	REVERSE	3758	21	54.43	42.86	6	2	CTATGAACGTTAGGCGTTTAC
		1	SSR	FORWARD	2522	21	55.16	33.33	2	0	AGTTCTTTATTTGCCTGCTTT	152	3793	3793	4	0	TGTTT	5	TGTTTTGTTTTGTTT	15
		1	SSR	REVERSE	2673	21	54.89	38.1	4	0	TAAACGACATCTTTCCTGTGT
	Glyma.11G165100	1	SSR	FORWARD	1964	21	55.42	42.86	4	2	AACCATAGAACTGCACTGTTG	165	3404	3404	4	3	TC	2	TCTCTCTCTCTC	12
		1	SSR	REVERSE	2128	21	54.82	33.33	4	2	CTTTTAAGAAATGGCTCATCA
	Glyma.11G183200	1	SSR	FORWARD	1763	21	54.89	38.1	4	2	AGATTCCTATGGCAGCTAAAT	153	4278	4278	4	1	TTA	3	TTATTATTATTA	12
		1	SSR	REVERSE	1915	21	54.88	33.33	4	2	CGATGGAAGCATTAAAAACTA
		1	SSR	FORWARD	2190	22	54.93	45.45	4	1	AGCTGAATACTGAAGCTAGGAG	142	4278	4278	3	0	TTTC	4	TTTCTTTCTTTC	12
		1	SSR	REVERSE	2331	23	54.87	30.43	5	1	CTTAAAAATATGAGATTGGTTGG
		1	SSR	FORWARD	401	21	55.58	33.33	3	2	TGGAAAGTGGATGATGAATAA	154	4278	4278	5	3	TATTC	5	TATTCTATTCTATTCTATTC	20
		1	SSR	REVERSE	554	21	54.85	42.86	4	3	CCTCTTGTGAAGCTATTCTGA
	Glyma.12G021300	1	SSR	FORWARD	2778	21	54.86	38.1	4	2	TGGTCTCTTCAATCCTGATAA	152	2997	2997	4	3	AT	2	ATATATATATATATATATAT	20
		1	SSR	REVERSE	2929	21	54.79	38.1	4	2	ATAAGCGTTTTACAGATGTGC
	Glyma.12G043800	1	SSR	FORWARD	1195	21	54.58	38.1	3	2	ATTCACACTCACGGTAACAAT	170	4488	4488	5	3	AT	2	ATATATATATAT	12
		1	SSR	REVERSE	1364	23	55.07	30.43	4	2	TCTTTTGTTCAATGTATGACTGA
	Glyma.12G185200	1	SSR	FORWARD	65	21	55.59	38.1	5	2	GCATTGCCTAGTTTTCACATA	178	4699	4699	5	3	TA	2	TATATATATATATA	14
		1	SSR	REVERSE	242	21	55.11	38.1	5	2	TGATCTGATATTGGGCATAAC
	Glyma.12G185200	1	SSR	FORWARD	65	21	55.59	38.1	5	2	GCATTGCCTAGTTTTCACATA	178	4699	4699	5	3	TG	2	TGTGTGTGTGTGTGTGTGTGTG	22
		1	SSR	REVERSE	242	21	55.11	38.1	5	2	TGATCTGATATTGGGCATAAC
		1	SSR	FORWARD	3863	21	55.75	38.1	5	2	AACACCACAAGAACGTGTTTA	157	4699	4699	4	3	ATTTTT	6	ATTTTTATTTTTATTTTT	18
		1	SSR	REVERSE	4019	21	55.03	33.33	4	0	CTAATGCCAAATCTGCTAAAA
	Glyma.13G115700	1	SSR	FORWARD	1832	21	55.3	38.1	4	3	TGTGTTATGCAGAGTTTCACA	137	1979	1979	3	3	ATTT	4	ATTTATTTATTT	12
		1	SSR	REVERSE	1968	21	54.29	33.33	5	2	CATTCATTTGACCATGTATGA
	Glyma.13G158000	1	SSR	FORWARD	2667	21	55.54	33.33	4	3	ATATTGGCTTGGCTTCATAAT	153	3832	3832	3	0	AG	2	AGAGAGAGAGAGAG	14
		1	SSR	REVERSE	2819	21	54.73	42.86	4	0	CAGCTAGAAAGGAGAAAAGGT
		1	SSR	FORWARD	2170	21	54.58	38.1	4	0	ATGCACCAAACATAAAGAGAG	146	3832	3832	4	3	ATG	3	ATGATGATGATG	12
		1	SSR	REVERSE	2315	21	54.78	42.86	6	2	AGCAAACATGCAGTTAGTCTC
	Glyma.13G316200	1	SSR	FORWARD	558	21	54.52	33.33	4	3	AATTATGGCTCTTGAACATTG	156	5045	5045	6	2	TGT	3	TGTTGTTGTTGTTGTTGTTGT	21
		1	SSR	REVERSE	713	21	54.57	33.33	4	2	CCGTAGTTGATTCCAAAATTA
		1	SSR	FORWARD	2822	21	54.96	42.86	6	2	CTATTCCCATATGAGCTTGTG	152	5045	5045	4	0	TTAA	4	TTAATTAATTAA	12
		1	SSR	REVERSE	2973	21	54.67	42.86	4	1	GATTGGTCTAGCAGTGAGAAA
	Glyma.14G048400	1	SSR	FORWARD	336	21	55.38	38.1	2	0	GTCAACAACACAACAAACACA	155	1963	1963	4	2	CT	2	CTCTCTCTCTCTCTCTCTCTCT	22
		1	SSR	REVERSE	490	21	54.34	42.86	2	1	GAAATGAAGTGGTAGAGGTGA
		1	SSR	FORWARD	429	20	55.62	45	2	0	ATCCTCACCATTCTCCTTTC	157	1963	1963	5	0	TTGT	4	TTGTTTGTTTGT	12
		1	SSR	REVERSE	585	21	54.9	42.86	8	1	AGTTAACTCCAATGGAACCTC
	Glyma.14G075500	1	SSR	FORWARD	2041	21	55.32	33.33	4	2	GATTTATTGGTGAAAGCATGA	158	4431	4431	6	3	ATG	3	ATGATGATGATGATGATG	18
		1	SSR	REVERSE	2198	21	55.05	38.1	4	2	AACATTCTTAAACCCCATAGC
		1	SSR	FORWARD	542	21	54.25	33.33	7	2	TGTTAATCATTCAACTCGTGA	142	4431	4431	5	1	ATAA	4	ATAAATAAATAA	12
		1	SSR	REVERSE	683	21	54.99	33.33	3	0	AAACACAGTTACAAACCGAAA
		1	SSR	FORWARD	1414	21	54.97	38.1	4	2	ATGCTCAGGTCAGTCAAATTA	177	4431	4431	4	3	TGAT	4	TGATTGATTGAT	12
		1	SSR	REVERSE	1590	21	54.47	38.1	5	2	CGTGCCAACATAATATACCTT
	Glyma.14G131300	1	SSR	FORWARD	922	21	54.92	38.1	4	0	CTTTTCACAACTTTGGGTATG	145	3554	3554	5	3	GATT	4	GATTGATTGATT	12
		1	SSR	REVERSE	1066	21	55.31	38.1	4	1	CAAAAGCATTGAAGCAGATAC
	Glyma.14G214300	1	SSR	FORWARD	2956	21	54.67	33.33	5	2	TAGTGGTCCATTCAATTTTGT	241	3204	3204	4	1	ATC	3	ATCATCATCATC	12
		1	SSR	REVERSE	3196	21	55.05	38.1	4	2	CCCTGTGGATTTGTATAATGA
	Glyma.15G007600	1	SSR	FORWARD	275	21	55.39	42.86	4	1	GAAGATTCGTAAATGGAGGAC	151	2145	2145	5	0	AGAA	4	AGAAAGAAAGAA	12
		1	SSR	REVERSE	425	21	55.33	38.1	4	2	GCTTTATCCCCTAAAACTTCA
	Glyma.15G108900	1	SSR	FORWARD	760	19	55.13	42.11	2	2	ACCAGAAAATCACCCACAT	248	3374	3374	5	1	TCCC	4	TCCCTCCCTCCC	12
		1	SSR	REVERSE	1007	21	55.09	38.1	4	0	AATGAAGGTTTCTAGGGTTTG
	Glyma.15G122100	1	SSR	FORWARD	563	21	55.31	42.86	3	1	TCTGATTTGTGGGTTAGACAG	150	2759	2759	5	0	GTTA	4	GTTAGTTAGTTA	12
		1	SSR	REVERSE	712	21	54.92	38.1	5	2	CAATCATTCTCCGACATTAAG
	Glyma.16G042500	1	SSR	FORWARD	3	21	56.2	42.86	4	3	GCGTAAGGGAATTTGTCTCTA	145	3822	3822	4	1	TC	2	TCTCTCTCTCTCTCTCTC	18
		1	SSR	REVERSE	147	21	54.86	33.33	7	2	AAGCAACCCAGTTTCTTTTAT
		1	SSR	FORWARD	932	21	55.31	42.86	4	2	TGGAGGAGTTAATGTCAAGTG	173	3822	3822	3	1	TCTT	4	TCTTTCTTTCTT	12
		1	SSR	REVERSE	1104	21	54.67	38.1	4	2	CCAACAAGAAACAACCATATC
	Glyma.16G114000	1	SSR	FORWARD	621	21	55.02	38.1	3	3	GCACTTCTATTTGCTCTTGAA	162	1922	1922	4	2	ATTAT	5	ATTATATTATATTAT	15
		1	SSR	REVERSE	782	21	54.86	38.1	6	2	ATTCCTACAATTGGTGCTACA
	Glyma.16G151900	1	SSR	FORWARD	5348	21	55.18	38.1	4	1	AAATCATATCTCCATGTGCTG	152	6784	6784	5	2	AT	2	ATATATATATATATATATATATATATAT	28
		1	SSR	REVERSE	5499	22	54.98	45.45	4	2	GTAGTTATGGTGTGCTACATGC
		1	SSR	FORWARD	6001	21	55.22	42.86	4	2	AGGTCACGGTTCCTGTATATT	169	6784	6784	5	3	AT	2	ATATATATATATATATATATATATAT	26
		1	SSR	REVERSE	6169	21	54.71	33.33	5	3	GAAATGAGAATTGGAACAATG
		1	SSR	FORWARD	4	21	55.56	42.86	3	2	CTTTGACCACGACAAGAACTA	134	6784	6784	5	1	CTCC	4	CTCCCTCCCTCC	12
		1	SSR	REVERSE	137	20	54.78	35	4	2	AAAACAAAGAAAGGTTGCAG
	Glyma.16G152600	1	SSR	FORWARD	1201	21	54.95	47.62	4	1	GTCACTCGTTACAACTTCAGG	148	3455	3455	4	3	TTTTG	5	TTTTGTTTTGTTTTG	15
		1	SSR	REVERSE	1348	21	54.89	38.1	6	1	ACTCTCCCTCGAGATTAAAAA
	Glyma.17G012500	1	SSR	FORWARD	2143	21	54.72	33.33	3	3	CATTTTGGTTTGGCTCTATTA	149	3191	3191	3	0	AAATTG	6	AAATTGAAATTGAAATTG	18
		1	SSR	REVERSE	2291	21	54.62	38.1	3	2	GAATCTTTGCTATTGTCAGGA
	Glyma.17G113200	1	SSR	FORWARD	2212	21	54.9	33.33	4	0	TTGTTTAAGCTCATTTGGAAG	144	4030	4030	4	2	CA	2	CACACACACACACA	14
		1	SSR	REVERSE	2355	21	55.33	33.33	5	0	CCACTTGACAAAACCATAAAA
		1	SSR	FORWARD	2842	23	54.99	30.43	5	3	TTGATGTCTTCATCTACATTCAA	160	4030	4030	3	1	AG	2	AGAGAGAGAGAGAGAGAGAGAGAGAGAGAG	30
		1	SSR	REVERSE	3001	21	55.97	47.62	6	2	ACTTCTGGTTCTGCAGCTAGT
		1	SSR	FORWARD	2298	21	54.75	38.1	4	3	ACACACTTTATTGCAGGATGT	158	4030	4030	4	1	ATG	3	ATGATGATGATG	12
		1	SSR	REVERSE	2455	21	54.2	38.1	6	2	AAACATGCAGTTAGTCCCTTA
		1	SSR	FORWARD	19	21	55.12	33.33	4	0	AAAACAATACCTTAACGCACA	145	4030	4030	4	0	CAAAA	5	CAAAACAAAACAAAA	15
		1	SSR	REVERSE	163	21	54.84	33.33	2	0	TAAGTAAAAGGCAAAGCAGAA
	Glyma.17G120800	1	SSR	FORWARD	7034	21	55.78	33.33	6	2	AATTATCTAATGGCCCAAATG	158	9510	9510	6	3	ATG	3	ATGATGATGATG	12
		1	SSR	REVERSE	7191	21	54.52	42.86	4	0	GCATTAGTGTTAAGCTCTTGG
		1	SSR	FORWARD	6162	21	55.12	38.1	5	3	ACAACCAAAGTGTTTTGTGTC	143	9510	9510	4	0	AAAAT	5	AAAATAAAATAAAAT	15
		1	SSR	REVERSE	6304	21	54.94	47.62	5	2	GTGAACTGTCCAACTTAGTGC
	Glyma.17G202900	1	SSR	FORWARD	3863	22	54.83	40.91	3	1	CAATAGAGTCAAAAGGGTCTTC	156	4406	4406	5	3	TA	2	TATATATATATATATATA	18
		1	SSR	REVERSE	4018	21	55.04	47.62	2	2	GTCCAAGTGCTGTAGAAGATG
		1	SSR	FORWARD	104	21	54.26	33.33	5	1	GCATGGCATAAAATAAAAGTC	160	4406	4406	4	3	CACT	4	CACTCACTCACTCACT	16
		1	SSR	REVERSE	263	21	55.4	33.33	3	2	GCCAAAAAGTGAATGTGATTA
	Glyma.18G291500	1	SSR	FORWARD	578	21	54.29	38.1	4	0	TTGTTAATTCCATCTCACTCC	212	3290	3290	4	0	CAT	3	CATCATCATCAT	12
		1	SSR	REVERSE	789	22	55.06	31.82	3	0	TCTGGTCACATCAAAAAGTAAA
	Glyma.19G109900	1	SSR	FORWARD	635	21	55.56	42.86	6	0	CGTATGTTAATCATGGGTGAG	150	2317	2317	5	3	AG	2	AGAGAGAGAGAGAG	14
		1	SSR	REVERSE	784	21	54.96	47.62	3	0	GTAGAGTTTGAGAACCCACCT
	Glyma.19G134800	1	SSR	FORWARD	59	21	54.77	33.33	4	3	AATGTTCTTCCATGACTTCAA	152	2986	2986	4	2	TC	2	TCTCTCTCTCTCTCTC	16
		1	SSR	REVERSE	210	21	55.23	42.86	5	3	CTTGTGCTTCCTATTGTCAAG
	Glyma.20G018200	1	SSR	FORWARD	181	21	54.69	33.33	4	2	AGTCACAATGGCAACATTTAT	149	2807	2807	5	2	TTGTT	5	TTGTTTTGTTTTGTT	15
		1	SSR	REVERSE	329	21	55.23	33.33	4	0	GTAAAGCAAAAATGCAACAAC
		1	SSR	FORWARD	2284	21	54.24	38.1	8	1	CTATTTTGCAGAAATCAGGAC	143	2807	2807	4	0	CAATT	5	CAATTCAATTCAATTCAATT	20
		1	SSR	REVERSE	2426	21	55.12	42.86	6	0	AAAGTGTAGCCACTCTGTGAA
GH28	Glyma.01G027900	1	SSR	FORWARD	2075	21	55.01	38.1	3	3	CACGGCTAACTAACTTTTGAA	193	3260	3260	3	0	TA	2	TATATATATATATA	14
		1	SSR	REVERSE	2267	21	55.03	47.62	3	2	GGATACACAGTCATCTCCTGA
		1	SSR	FORWARD	367	21	55.63	38.1	4	3	GGAAATGGAGTTTCTGATGAT	138	3260	3260	5	2	AAAG	4	AAAGAAAGAAAGAAAG	16
		1	SSR	REVERSE	504	21	54.97	38.1	4	2	AGCTAGAAATGCCTGGTTTAT
	Glyma.01G079800	1	SSR	FORWARD	2620	21	54.61	38.1	5	2	CAACGTCATCATGTAAGAACA	184	2970	2970	5	0	AT	2	ATATATATATATATATATATATATATATATATATATATATATATATATATATATAT	56
		1	SSR	REVERSE	2803	22	55.07	36.36	7	3	GCTTCATCTTGAAGAAAATAGG
	Glyma.02G007600	1	SSR	FORWARD	410	21	55.15	42.86	4	2	CAGTTTCTTCGTAGCGAGTTA	144	5016	5016	3	3	AGAA	4	AGAAAGAAAGAA	12
		1	SSR	REVERSE	553	21	55.06	47.62	3	0	CCCCTTTCTCAGTATGTCTCT
	Glyma.02G009300	1	SSR	FORWARD	1699	20	55.02	45	4	2	CCTGGTCATGGAATTAGGTA	277	2653	2653	5	0	ATTA	4	ATTAATTAATTAATTAATTA	20
		1	SSR	REVERSE	1975	21	54.52	38.1	5	3	GACTACCAATGCTGGATTAAA
	Glyma.02G016300	1	SSR	FORWARD	547	21	54.26	33.33	4	2	TGAAACTCACAAACAAGATCA	176	2839	2839	6	3	AT	2	ATATATATATATATATATATATATATATATATATATATATATATATATATATATATATAT	60
		1	SSR	REVERSE	722	21	54.81	38.1	6	0	GTACTGTTTTTGCATGCTTCT
		1	SSR	FORWARD	2526	20	54.87	40	3	2	TTGTATCCTCTTGCTCCAAT	155	2839	2839	4	1	AT	2	ATATATATATATATATAT	18
		1	SSR	REVERSE	2680	21	54.82	42.86	4	1	GGTCCTGAATCCTGATAGTTT
	Glyma.02G037300	1	SSR	FORWARD	293	21	55.63	38.1	4	3	GGAAATGGAGTTTCTGATGAT	144	3364	3364	4	1	AAAG	4	AAAGAAAGAAAG	12
		1	SSR	REVERSE	436	21	55.07	42.86	4	2	CAGCTAGAAGTGCCTGATTTA
		1	SSR	FORWARD	2702	21	54.97	33.33	4	3	TGGTTCTTGGAATTAACTTGA	156	3364	3364	4	2	TTTTA	5	TTTTATTTTATTTTATTTTA	20
		1	SSR	REVERSE	2857	21	55.39	38.1	7	3	GCAGATTTCCTTGTCACAATA
	Glyma.02G183000	1	SSR	FORWARD	1007	21	54.95	38.1	6	2	GTGAACGAAAAGCTTGTAAGA	169	4058	4058	3	0	TA	2	TATATATATATATATATATATATATATATATATATATATA	40
		1	SSR	REVERSE	1175	21	54.43	42.86	4	0	GCTGCAAAGACAGAAAGATAC
		1	SSR	FORWARD	1007	21	54.95	38.1	6	2	GTGAACGAAAAGCTTGTAAGA	169	4058	4058	3	0	AC	2	ACACACACACACAC	14
		1	SSR	REVERSE	1175	21	54.43	42.86	4	0	GCTGCAAAGACAGAAAGATAC
		1	SSR	FORWARD	1746	23	53.14	30.43	5	1	AAGTTAGTTGTCAAGTTTTGATG	228	4058	4058	4	1	TTAA	4	TTAATTAATTAATTAA	16
		1	SSR	REVERSE	1973	22	55.26	31.82	5	3	TGGACATAATTTCATTCAAGTG
		1	SSR	FORWARD	3360	20	55.39	30	7	3	AATTGGAACCATTGAATGAA	138	4058	4058	4	1	AAATA	5	AAATAAAATAAAATAAAATA	20
		1	SSR	REVERSE	3497	21	54.89	33.33	6	2	TGAACCCTTTATGAAGATCAA
	Glyma.02G307000	1	SSR	FORWARD	1123	21	54.58	38.1	5	3	GTATTGTCCTTGGAATCATTG	156	1546	1546	4	3	TA	2	TATATATATATA	12
		1	SSR	REVERSE	1278	21	54.41	47.62	4	0	ACCTCACTCTACTGCATGTTC
		1	SSR	FORWARD	115	22	54.82	36.36	5	3	ACACAGGTAACATCTTGTTGAA	150	1546	1546	5	3	ATT	3	ATTATTATTATT	12
		1	SSR	REVERSE	264	21	55.92	42.86	4	0	GTTGATGCACATGCTACTTTC
		1	SSR	FORWARD	480	23	54.04	30.43	6	3	GAGTCTTGCTTCTAAATTTTTGT	296	2660	2660	5	1	AT	2	ATATATATATATATATATATATATATATATATATAT	36
		1	SSR	REVERSE	775	22	54.99	40.91	4	3	AGATGGAGAGTATAAGCCGTTA
		1	SSR	FORWARD	480	23	54.04	30.43	6	3	GAGTCTTGCTTCTAAATTTTTGT	296	2660	2660	5	1	TTA	3	TTATTATTATTA	12
		1	SSR	REVERSE	775	22	54.99	40.91	4	3	AGATGGAGAGTATAAGCCGTTA
		1	SSR	FORWARD	1890	21	54.87	42.86	5	3	TTTCTGTAGTGACTCCGACAT	146	2660	2660	4	1	TAT	3	TATTATTATTATTAT	15
		1	SSR	REVERSE	2035	21	54.9	38.1	5	1	GAAATTCCTTGCCTAAACTTC
		1	SSR	FORWARD	2523	21	55.26	42.86	4	2	TGTAGTCCAAAGTATCCATGC	138	2660	2660	4	1	AAGC	4	AAGCAAGCAAGC	12
		1	SSR	REVERSE	2660	21	54.99	42.86	6	0	CTAGAAACAGTTGTTGGGTTG
	Glyma.03G137700	1	SSR	FORWARD	2458	23	55.05	30.43	7	3	CAACCCCATAATAATTAATCAGA	149	3121	3121	4	1	AT	2	ATATATATATATATATATATATATATATAT	30
		1	SSR	REVERSE	2606	21	54.89	38.1	8	2	ATGTATATGCATGTTGGTTCC
		1	SSR	FORWARD	2197	21	55.78	33.33	7	2	AGCCAAGATTTTTGGAACTAA	155	3121	3121	4	1	TAAT	4	TAATTAATTAAT	12
		1	SSR	REVERSE	2351	21	55.05	38.1	4	1	GTTACGAATTAACGGGATTCT
	Glyma.03G216800	1	SSR	FORWARD	1290	21	54.91	33.33	4	2	ATGTGATTTTTCTGCATCCTA	141	3400	3400	8	3	TA	2	TATATATATATATATA	16
		1	SSR	REVERSE	1430	21	55.43	38.1	5	3	ATGTCCCAATGAGAATAATCC
		1	SSR	FORWARD	222	21	55.67	47.62	4	3	GCACACATGAAGAGCCTAGTA	165	3400	3400	6	1	GTTT	4	GTTTGTTTGTTT	12
		1	SSR	REVERSE	386	21	54.55	38.1	6	2	GCCTATTGCAAGTGTTTTAAG
	Glyma.03G222500	1	SSR	FORWARD	2975	21	54.8	42.86	4	0	GGATATTGAGCTTCTTCCTTC	156	3381	3381	3	0	CTTG	4	CTTGCTTGCTTG	12
		1	SSR	REVERSE	3130	22	54.71	40.91	7	3	CAGCAACGAGTTATGTCATAGT
	Glyma.03G224600	1	SSR	FORWARD	189	21	54.93	38.1	4	1	CACCCAATCAATATCACACTT	148	3721	3721	3	2	TGC	3	TGCTGCTGCTGCTGCTGCTGC	21
		1	SSR	REVERSE	336	21	54.92	38.1	3	0	AAAAGACCCTGAGAGAAAAGA
		1	SSR	FORWARD	189	21	54.93	38.1	4	1	CACCCAATCAATATCACACTT	148	3721	3721	3	2	CCT	3	CCTCCTCCTCCTCCTCCTCCTCCTCCT	27
		1	SSR	REVERSE	336	21	54.92	38.1	3	0	AAAAGACCCTGAGAGAAAAGA
		1	SSR	FORWARD	189	21	54.93	38.1	4	1	CACCCAATCAATATCACACTT	148	3721	3721	3	2	TCT	3	TCTTCTTCTTCTTCT	15
		1	SSR	REVERSE	336	21	54.92	38.1	3	0	AAAAGACCCTGAGAGAAAAGA
	Glyma.05G005800	1	SSR	FORWARD	383	21	54.82	42.86	8	3	TGTTAGCTAGCTCATGGATTC	149	4328	4328	4	3	AAAAG	5	AAAAGAAAAGAAAAG	15
		1	SSR	REVERSE	531	21	55.98	42.86	4	1	AAAAGTGTAACTACGGCTGCT
		1	SSR	FORWARD	3452	21	54.84	42.86	3	1	TGGCTTACTTTGTTAGGTCTG	154	4328	4328	5	1	TTTTA	5	TTTTATTTTATTTTA	15
		1	SSR	REVERSE	3605	21	55.59	38.1	5	2	GGAAAATAATTGGTGGACACT
	Glyma.05G210900	1	SSR	FORWARD	605	21	55.25	42.86	4	2	CATCACCTTACAAGACACGTT	150	3004	3004	5	1	TA	2	TATATATATATATATATATATATATATA	28
		1	SSR	REVERSE	754	21	54.85	38.1	4	2	TGAGCTATTGGTATCTTTTCG
	Glyma.06G153900	1	SSR	FORWARD	60	21	55.43	38.1	4	3	GTCACCGAAATGCAAATAGTA	147	4238	4238	4	0	CCA	3	CCACCACCACCACCACCACCA	21
		1	SSR	REVERSE	206	20	55.24	35	3	0	TTTGTTATGGTTGGAAAAGG
	Glyma.06G207300	1	SSR	FORWARD	6	21	56.02	38.1	4	2	AGAGAAGCGCAAAAATAGTGT	158	1792	1792	4	0	AAACAA	6	AAACAAAAACAAAAACAA	18
		1	SSR	REVERSE	163	21	54.55	33.33	6	0	ATATCTGAATTCGGTTTTCCT
	Glyma.07G066900	1	SSR	FORWARD	2066	21	55.09	38.1	2	0	CACTTTTGGTTTATTCCTCCT	153	5453	5453	4	1	CTTT	4	CTTTCTTTCTTT	12
		1	SSR	REVERSE	2218	21	54.81	38.1	5	3	AAACTTTGGTTAGTGGTGTCA
		1	SSR	FORWARD	2196	21	55.59	42.86	5	1	TGTGACACCACTAACCAAAGT	166	5453	5453	4	1	TAAT	4	TAATTAATTAATTAAT	16
		1	SSR	REVERSE	2361	21	55.1	33.33	5	2	TTTGTTCCAAATATGAGGCTA
	Glyma.07G067000	1	SSR	FORWARD	163	21	55.03	47.62	7	3	CTAGCAAAGTGTCTGTGCTCT	149	4084	4084	5	3	AT	2	ATATATATATAT	12
		1	SSR	REVERSE	311	21	54.94	38.1	6	0	ATAGCACCCTTTAGAGGAAAA
	Glyma.07G223500	1	SSR	FORWARD	692	20	55.49	45	3	2	GTTTAGTGGGGGAGATTCAT	163	3396	3396	4	2	TA	2	TATATATATATATATATATATATATATATATATATATATA	40
		1	SSR	REVERSE	854	21	54.21	38.1	6	2	AGCAGCAATATTCTAGCAAAC
		1	SSR	FORWARD	1197	23	53.39	30.43	6	3	TGTATGTTTAGACGATTCAGATT	139	3396	3396	4	1	TAT	3	TATTATTATTATTAT	15
		1	SSR	REVERSE	1335	22	54.58	31.82	7	0	TCAATAAATAATTGGTCGAGTG
		1	SSR	FORWARD	1483	22	55.01	36.36	5	3	GAACTCGTCCATCTAATCATTT	178	3396	3396	5	0	TTC	3	TTCTTCTTCTTC	12
		1	SSR	REVERSE	1660	21	54.96	33.33	4	0	AGTTCAAATTCTCCTTTGCTT
		1	SSR	FORWARD	1483	22	55.01	36.36	5	3	GAACTCGTCCATCTAATCATTT	178	3396	3396	5	0	TTA	3	TTATTATTATTA	12
		1	SSR	REVERSE	1660	21	54.96	33.33	4	0	AGTTCAAATTCTCCTTTGCTT
		1	SSR	FORWARD	1962	21	55.55	42.86	5	3	CCAGGACATGGAATAAGGTAT	151	3396	3396	3	2	TTA	3	TTATTATTATTA	12
		1	SSR	REVERSE	2112	21	54.64	38.1	3	2	CTAATAACACGGAGCAACATT
		1	SSR	FORWARD	455	19	55.61	47.37	4	3	GTCAACGGAGTTTCGATTC	153	3396	3396	4	2	AATT	4	AATTAATTAATT	12
		1	SSR	REVERSE	607	21	55.16	33.33	5	0	TCAACGAATAATGTTCAATCC
		1	SSR	FORWARD	1065	21	55.61	42.86	2	2	TGTATGTGAGTGAGGGGTTTA	271	3396	3396	4	0	ATGT	4	ATGTATGTATGT	12
		1	SSR	REVERSE	1335	22	54.58	31.82	7	0	TCAATAAATAATTGGTCGAGTG
		1	SSR	FORWARD	1314	23	56.06	30.43	7	3	CACTCGACCAATTATTTATTGAA	188	3396	3396	7	3	ATTA	4	ATTAATTAATTA	12
		1	SSR	REVERSE	1501	22	54.26	36.36	5	3	TGATTAGATGGACGAGTTCTAA
	Glyma.08G017300	1	SSR	FORWARD	286	21	55.25	42.86	4	2	CATCACCTTACAAGACACGTT	166	2862	2862	6	2	TA	2	TATATATATATATATATATA	20
		1	SSR	REVERSE	451	21	55.02	42.86	5	0	GGGACACATTGTAGGTAAACA
		1	SSR	FORWARD	507	21	55.18	38.1	4	1	AGGTACAAGAACCATTCCATT	164	2862	2862	3	2	TGT	3	TGTTGTTGTTGT	12
		1	SSR	REVERSE	670	21	54.72	38.1	2	1	ACCAACCAAGAGAACACATAA
		1	SSR	FORWARD	6	23	53.69	30.43	6	3	TCAGACTTCGAACTTAATAATGA	159	2862	2862	5	3	ATTT	4	ATTTATTTATTT	12
		1	SSR	REVERSE	164	21	54.58	38.1	5	2	AGCCTTATTGTCAAGATTGTG
	Glyma.08G087900	1	SSR	FORWARD	3058	20	54.68	30	3	0	CGTTTGGGAGAAAATAAAAA	285	5677	5677	3	0	TA	2	TATATATATATATATATATATATATATATATATA	34
		1	SSR	REVERSE	3342	21	54.79	33.33	5	2	TTGACCATTCAATCACACATA
	Glyma.08G149300	1	SSR	FORWARD	315	21	55.22	33.33	5	3	GCAACATTTTTGAGACATCAT	213	3766	3766	7	1	TTTTA	5	TTTTATTTTATTTTA	15
		1	SSR	REVERSE	527	21	54.9	42.86	3	0	AAAATACTCCCAGTCTCAACC
		1	SSR	FORWARD	507	21	54.9	42.86	3	0	GGTTGAGACTGGGAGTATTTT	285	3766	3766	4	1	ATTTT	5	ATTTTATTTTATTTT	15
		1	SSR	REVERSE	791	21	55.01	38.1	5	1	TTAGTTGACCGCTAAAAGTTG
	Glyma.08G285300	1	SSR	FORWARD	4801	21	54.54	47.62	5	1	GACTTGGCAGGTAGTATCTCA	142	7386	7386	4	2	TTA	3	TTATTATTATTA	12
		1	SSR	REVERSE	4942	21	55.09	42.86	4	2	ACGTAGCACACAAAGGATCTA
		1	SSR	FORWARD	3900	21	55.18	33.33	6	3	TAGGTTCCATTTTGCTAAACA	144	7386	7386	5	2	AATA	4	AATAAATAAATAAATA	16
		1	SSR	REVERSE	4043	21	54.88	38.1	5	3	TTTCAGTGGCAGAAATCTTAG
	Glyma.08G285400	1	SSR	FORWARD	3	21	55.26	38.1	2	0	CAACACAAAGAAAAGAAGCAC	151	5482	5482	4	2	CT	2	CTCTCTCTCTCTCT	14
		1	SSR	REVERSE	153	21	54.34	38.1	6	2	CAATGAGGAACATGTATGTGA
		1	SSR	FORWARD	1979	20	55.23	30	7	2	TTCGCATGAATCATTTTACA	246	5482	5482	5	3	AT	2	ATATATATATATATATAT	18
		1	SSR	REVERSE	2224	22	54.15	31.82	5	3	AAAAGATAACTCTCCAGGAAAA
		1	SSR	FORWARD	2517	21	54.48	38.1	3	2	AACATAAACGACAGGATTACG	141	5482	5482	4	2	CCA	3	CCACCACCACCA	12
		1	SSR	REVERSE	2657	21	55.18	38.1	6	2	CAATCACGTGTGAAGGTAAAT
	Glyma.08G303200	1	SSR	FORWARD	1497	21	55.25	33.33	4	0	TACCATGAAGCGAGAAATAAA	145	5122	5122	3	1	TAT	3	TATTATTATTATTATTATTATTATTATTATTATTATTATTATTATTAT	48
		1	SSR	REVERSE	1641	21	55.26	38.1	6	2	CAAAAAGTTGTACACCGACAT
		1	SSR	FORWARD	1718	22	54.49	31.82	7	1	TCTGAACAACTTTTTCTCTTCA	139	5122	5122	3	1	ATATA	5	ATATAATATAATATA	15
		1	SSR	REVERSE	1856	21	55.15	33.33	5	2	ATCACTTTGATTTTAGCGTCA
	Glyma.09G021100	1	SSR	FORWARD	6648	21	55.03	33.33	4	1	CATGGGATAAGGTTTCTTTTT	181	10922	10922	3	1	TA	2	TATATATATATA	12
		1	SSR	REVERSE	6828	20	57.13	40	7	2	CGGTCACAAATTGTCGTTTA
		1	SSR	FORWARD	10641	21	55.21	38.1	4	3	CGTTGGAGGATATTACATTCA	153	10922	10922	5	0	AT	2	ATATATATATATAT	14
		1	SSR	REVERSE	10793	21	54.67	42.86	6	3	TTTGTCTCCACATTCTAGAGC
		1	SSR	FORWARD	4165	21	55.17	38.1	4	1	AGCTTCTTCAACACTCATTCA	157	10922	10922	6	1	CAA	3	CAACAACAACAACAA	15
		1	SSR	REVERSE	4321	20	55.41	50	6	0	GTGGTGAACCAGGAACATAG
		1	SSR	FORWARD	1282	21	53.96	33.33	6	1	GTAAAAGTTCCATTTGGATTG	145	10922	10922	5	1	GATT	4	GATTGATTGATT	12
		1	SSR	REVERSE	1426	21	55.96	47.62	6	0	GGATCCATGTCATACTTAGGG
		1	SSR	FORWARD	4661	20	55.75	45	6	0	GTGGGATTGCAAGTACAAAG	145	10922	10922	5	2	TGCA	4	TGCATGCATGCA	12
		1	SSR	REVERSE	4805	21	56	33.33	8	3	TGCAAGCATTAGTGATTGATT
		1	SSR	FORWARD	6244	21	53.82	33.33	5	3	TGATTGTATGATTCGTCACAT	141	10922	10922	5	1	TAAT	4	TAATTAATTAAT	12
		1	SSR	REVERSE	6384	21	55.12	42.86	4	0	TTGTGAACCTAAGTGTCTGCT
		1	SSR	FORWARD	3072	21	55.4	38.1	4	0	CTCCATTTTCCATTTAACCTC	149	10922	10922	4	1	TTTTA	5	TTTTATTTTATTTTA	15
		1	SSR	REVERSE	3220	21	54.65	33.33	2	2	AAAAACCTGAAGACCAAAGAT
		1	SSR	FORWARD	4797	21	56.64	38.1	8	3	ATGCTTGCATGCTAAGGTAAT	162	10922	10922	4	1	GTAAGA	6	GTAAGAGTAAGAGTAAGA	18
		1	SSR	REVERSE	4958	21	55.25	33.33	4	2	TTAACTCCACCAAAAATGATG
	Glyma.09G031600	1	SSR	FORWARD	1810	21	55.19	42.86	6	0	ACCCATGGTATTAGGTATGCT	158	3342	3342	8	2	AATA	4	AATAAATAAATA	12
		1	SSR	REVERSE	1967	21	53.56	33.33	4	2	ATACTAATAACAAGCGCCAAT
	Glyma.09G041000	1	SSR	FORWARD	19	21	54.81	38.1	4	3	ACTCACAAAACTGCATAAAGC	147	3825	3825	4	0	TC	2	TCTCTCTCTCTCTC	14
		1	SSR	REVERSE	165	21	54.41	33.33	3	0	AAAGCAGAAACAAGTAACCAA
		1	SSR	FORWARD	554	21	54.99	33.33	6	2	TCAGATTGGAATTCTCTTTCA	174	3825	3825	4	2	TG	2	TGTGTGTGTGTG	12
		1	SSR	REVERSE	727	21	55.47	42.86	4	2	ACCCAAGATTAGGACTCAAGA
	Glyma.09G041600	1	SSR	FORWARD	464	21	55.1	33.33	5	2	TTCCTTGAGCATTGGTAAATA	155	4166	4166	5	2	AT	2	ATATATATATATATATAT	18
		1	SSR	REVERSE	618	21	55.36	33.33	2	0	TAACCAAAAGACAAAAGCAGA
		1	SSR	FORWARD	1527	22	55.05	36.36	4	2	TTTGATGTTGGTTATGTGTACC	158	4166	4166	3	1	CATG	4	CATGCATGCATG	12
		1	SSR	REVERSE	1684	20	55.29	45	5	1	ATTGTAATAGGCCCTGGAGT
	Glyma.09G071500	1	SSR	FORWARD	63	21	54.78	38.1	2	0	ATCTTTCAGTTCTCGTTTCCT	157	5924	5924	3	0	ACT	3	ACTACTACTACT	12
		1	SSR	REVERSE	219	21	55.67	33.33	4	0	TTTATTTGTTTACGTGGCTTG
		1	SSR	FORWARD	711	21	54.95	42.86	8	3	TGCCAGAGATTCTGTCATACT	126	5924	5924	4	0	TTTC	4	TTTCTTTCTTTC	12
		1	SSR	REVERSE	836	22	54.7	36.36	4	0	ACAAGTCCCTTTTAGTGTTGTT
		1	SSR	FORWARD	815	22	54.7	36.36	4	3	AACAACACTAAAAGGGACTTGT	147	5924	5924	3	3	ATTT	4	ATTTATTTATTT	12
		1	SSR	REVERSE	961	21	55.14	33.33	4	2	TCTAATGCACATGAAATCACA
	Glyma.09G132100	1	SSR	FORWARD	1836	21	55.11	38.1	7	1	ACTGATGGAATAAATCCAGGT	155	3683	3683	5	3	TTA	3	TTATTATTATTATTATTATTA	21
		1	SSR	REVERSE	1990	21	54.42	33.33	3	0	TCATTCATTTTCTCTCAAACC
		1	SSR	FORWARD	1836	21	55.11	38.1	7	1	ACTGATGGAATAAATCCAGGT	155	3683	3683	5	3	TTTG	4	TTTGTTTGTTTG	12
		1	SSR	REVERSE	1990	21	54.42	33.33	3	0	TCATTCATTTTCTCTCAAACC
		1	SSR	FORWARD	1836	21	55.11	38.1	7	1	ACTGATGGAATAAATCCAGGT	155	3683	3683	5	3	TTTA	4	TTTATTTATTTA	12
		1	SSR	REVERSE	1990	21	54.42	33.33	3	0	TCATTCATTTTCTCTCAAACC
		1	SSR	FORWARD	2157	21	56.03	33.33	3	2	AAAATAATGAACGAGGTTTGC	128	3683	3683	3	1	ATAAA	5	ATAAAATAAAATAAA	15
		1	SSR	REVERSE	2284	22	55.41	36.36	6	1	GCAGTTTAAAGGATAAAGTGGA
	Glyma.09G224800	1	SSR	FORWARD	1347	21	54.86	38.1	6	2	AACACTGATGGAATTCATGTC	136	3687	3687	6	2	AT	2	ATATATATATATAT	14
		1	SSR	REVERSE	1482	21	55.13	33.33	4	0	CTGAATCCAATTTCTCCTTTT
		1	SSR	FORWARD	2247	21	55.15	42.86	4	3	CAAAGCTGACCTCAATCATAG	146	3687	3687	4	1	AT	2	ATATATATATATATATATATATATATATATATATATATATATATATAT	48
		1	SSR	REVERSE	2392	21	54.93	33.33	4	2	AAATGAAGAATGTCTCGTGAA
		1	SSR	FORWARD	854	21	54.49	42.86	4	0	GGCATACCAAGAAGATAGACA	155	3687	3687	3	1	TGG	3	TGGTGGTGGTGG	12
		1	SSR	REVERSE	1008	21	54.28	38.1	6	2	AATGAGACGTTCGAAGAGTTA
	Glyma.09G256100	1	SSR	FORWARD	2386	21	55.84	38.1	8	2	GATTCGAATTTTCTCGCTAAC	187	4034	4034	4	1	TTA	3	TTATTATTATTATTA	15
		1	SSR	REVERSE	2572	21	55.25	33.33	4	3	TTAACAAAAGGGTCATCATTG
	Glyma.10G010000	1	SSR	FORWARD	1737	20	55.02	45	4	2	CCTGGTCATGGAATTAGGTA	177	2688	2688	5	3	TTTA	4	TTTATTTATTTA	12
		1	SSR	REVERSE	1913	23	56	30.43	8	3	GCACCGATAATGTAATTATTCAA
		1	SSR	FORWARD	287	21	55.05	38.1	6	0	TTTGACACTAGCATTGTCCTT	158	2688	2688	4	2	CTCCTG	6	CTCCTGCTCCTGCTCCTG	18
		1	SSR	REVERSE	444	21	55.15	42.86	3	0	CATCAGAAGCATTAGAAGGTG
	Glyma.10G016100	1	SSR	FORWARD	1975	21	55.21	38.1	5	1	CGCAGTTTAATTTATGGACAG	153	4719	4719	4	1	AT	2	ATATATATATATATATATATATATATATATAT	32
		1	SSR	REVERSE	2127	21	55.01	42.86	5	2	GCAATTTGAGTATGGTAGCAC
		1	SSR	FORWARD	3761	21	54.93	42.86	6	2	TGGTGTACAGCCTAAAGACAT	149	4719	4719	3	1	GTGTG	5	GTGTGGTGTGGTGTG	15
		1	SSR	REVERSE	3909	21	54.4	33.33	6	2	AACTATGCAAAGAAAACCGTA
	Glyma.10G088900	1	SSR	FORWARD	3527	21	54.94	33.33	6	1	CAATTTCGTGAAAATATCTGG	136	4936	4936	4	0	AT	2	ATATATATATATATATATATAT	22
		1	SSR	REVERSE	3662	21	54.44	38.1	4	1	CCCGTTAAGAAAGTAAGGATT
		1	SSR	FORWARD	1154	21	54.3	33.33	7	0	TCTCCATTGAAGAGAGAAAAA	258	4936	4936	4	0	ATT	3	ATTATTATTATT	12
		1	SSR	REVERSE	1411	21	54.74	33.33	4	2	ATGGTCAGTATCGAAAATCAA
		1	SSR	FORWARD	3262	22	54.98	31.82	7	0	AACTTCATTGAATTCTTCATCC	177	4936	4936	4	2	TTTG	4	TTTGTTTGTTTG	12
		1	SSR	REVERSE	3438	21	54.5	33.33	4	0	GCTATAAAATTGTTTGCTTGG
		1	SSR	FORWARD	4708	21	55.22	42.86	4	1	GTTTTTCCTCCATGCTCTACT	147	4936	4936	3	2	TTTTC	5	TTTTCTTTTCTTTTC	15
		1	SSR	REVERSE	4854	21	55.14	47.62	8	2	GCCTTTGTTCCTAGCTAGTTC
		1	SSR	FORWARD	2818	21	55.01	42.86	5	1	TACTTTTGTGCTACCTGGTGT	144	4936	4936	4	0	ATTTTT	6	ATTTTTATTTTTATTTTT	18
		1	SSR	REVERSE	2961	21	54.72	42.86	4	2	GAATTGGTGGACTGTGTAAAG
	Glyma.10G103200	1	SSR	FORWARD	2138	20	54.95	50	4	2	CTCTTTCACACGAGGATAGG	178	4640	4640	7	2	ATTA	4	ATTAATTAATTA	12
		1	SSR	REVERSE	2315	22	54.77	31.82	8	0	TGGAGAATTATCCTTGAGTTTT
	Glyma.10G138100	1	SSR	FORWARD	447	21	54.84	42.86	2	0	TTCATAGCGAGTTCTGTCTTC	149	4291	4291	5	0	AG	2	AGAGAGAGAGAGAGAGAGAG	20
		1	SSR	REVERSE	595	21	54.89	47.62	3	2	CCTTCTCAGTATGTCGCTCTA
		1	SSR	FORWARD	635	21	54.84	38.1	4	0	CTGTCCATGATTTTTACTTGG	168	4291	4291	5	3	TC	2	TCTCTCTCTCTC	12
		1	SSR	REVERSE	802	21	55.4	38.1	6	0	ATCCTCCTAGTGATGGAAAAA
	Glyma.10G230900	1	SSR	FORWARD	597	21	54.97	38.1	4	3	TGTTATTCTTGCATCTCAGGT	146	3314	3314	6	3	GTT	3	GTTGTTGTTGTT	12
		1	SSR	REVERSE	742	21	54.73	38.1	4	2	AAAATGCACATGACTAAGAGC
		1	SSR	FORWARD	1456	21	55.32	38.1	2	1	CCTGCTTCTTTTATCCTCATT	151	3314	3314	3	0	TTG	3	TTGTTGTTGTTG	12
		1	SSR	REVERSE	1606	20	54.95	40	5	0	CCATTCTGATTCATCCTGTT
	Glyma.12G012200	1	SSR	FORWARD	2281	21	54.58	33.33	6	2	TGACCTCAATCATGGTTTATT	150	3289	3289	3	3	TA	2	TATATATATATA	12
		1	SSR	REVERSE	2430	21	54.73	33.33	8	2	GCGCTCAATGTATACAAAAAT
		1	SSR	FORWARD	841	21	54.49	42.86	4	0	GGCATACCAAGAAGATAGACA	134	3289	3289	3	2	TGG	3	TGGTGGTGGTGG	12
		1	SSR	REVERSE	974	21	55.14	42.86	4	2	CAAGGTTAGTGTTGACTTTGC
		1	SSR	FORWARD	447	21	56.02	42.86	3	2	TGATGACAGCGAGGTAAGATA	159	3289	3289	5	1	CTTTT	5	CTTTTCTTTTCTTTT	15
		1	SSR	REVERSE	605	21	54.49	38.1	6	2	CTAGAACATGCTTCATTCCAT
		1	SSR	FORWARD	1405	21	55.51	47.62	5	3	GTAACAGTGACATTGGGACAG	151	3289	3289	5	0	AAAAT	5	AAAATAAAATAAAAT	15
		1	SSR	REVERSE	1555	21	55.17	33.33	3	2	CAATCATCACCTTCCATAAAA
	Glyma.13G111900	1	SSR	FORWARD	921	21	55	38.1	4	1	AGTTTTTAAGGTGGTTTGGAC	147	7646	7646	4	2	AG	2	AGAGAGAGAGAGAG	14
		1	SSR	REVERSE	1067	21	54.8	42.86	4	1	ACTGTGAGATCCTCTGAACAA
		1	SSR	FORWARD	1047	21	54.8	42.86	4	3	TTGTTCAGAGGATCTCACAGT	150	7646	7646	6	1	GTT	3	GTTGTTGTTGTT	12
		1	SSR	REVERSE	1196	21	54.96	38.1	4	2	CAACCATATCCTCCATGATTA
		1	SSR	FORWARD	3160	21	54.87	38.1	2	0	TCCCTTCCTATTCTGCTATTT	160	7646	7646	4	2	TAAA	4	TAAATAAATAAA	12
		1	SSR	REVERSE	3319	21	55.11	33.33	4	2	GAATCACAATTTCCAGATGAA
		1	SSR	FORWARD	6737	21	54.48	38.1	4	3	CTTTGCATAAACCGATCTTAG	151	7646	7646	3	2	TGTC	4	TGTCTGTCTGTC	12
		1	SSR	REVERSE	6887	21	54.95	42.86	4	3	AGACATCTCACTGCCTATTGA
	Glyma.13G364700	1	SSR	FORWARD	1459	21	55.04	33.33	2	0	ATTGTTCTTTTCACCCTTTTC	156	3758	3758	4	0	GATT	4	GATTGATTGATT	12
		1	SSR	REVERSE	1614	21	54.59	33.33	4	2	ATAAAATTCTTGGGGGTTCTA
		1	SSR	FORWARD	2262	21	55.62	38.1	7	2	ACGATTGCATTGCTATTAGTG	146	3758	3758	4	2	GTTA	4	GTTAGTTAGTTA	12
		1	SSR	REVERSE	2407	21	55.05	38.1	3	3	AGTCTATGGTTTGTTGAAGCA
		1	SSR	FORWARD	2613	21	54.98	42.86	4	3	AGTCAGGTATCACCCCATTAT	166	3758	3758	4	1	ATTT	4	ATTTATTTATTT	12
		1	SSR	REVERSE	2778	21	54.59	33.33	6	3	CATGTAAGGCGATTACAATTT
	Glyma.14G006100	1	SSR	FORWARD	574	21	54.84	47.62	4	1	GGAGGTGCAGATATAACACAG	131	2303	2303	3	0	ATT	3	ATTATTATTATT	12
		1	SSR	REVERSE	704	20	54.96	40	5	2	AAAGCCTTGAGGACAACATA
	Glyma.14G032900	1	SSR	FORWARD	2556	21	54.61	47.62	4	1	GGGTACTCCCTTATTCTTCTG	141	5608	5608	4	1	GAT	3	GATGATGATGATGAT	15
		1	SSR	REVERSE	2696	21	54.81	33.33	6	2	ATATGGCACCATTTTTCACTA
		1	SSR	FORWARD	197	21	55.15	42.86	4	1	AGTCCTTTTACCTTGGTTCTG	150	5608	5608	6	3	CGTT	4	CGTTCGTTCGTT	12
		1	SSR	REVERSE	346	21	55.04	38.1	4	0	AACCAACAACATGAGAAACAC
		1	SSR	FORWARD	62	21	54.26	38.1	5	0	CAGATTCTTTTTCTGAGTTGG	156	5608	5608	5	3	AAACA	5	AAACAAAACAAAACA	15
		1	SSR	REVERSE	217	21	55.15	42.86	4	2	CAGAACCAAGGTAAAAGGACT
	Glyma.14G191400	1	SSR	FORWARD	1213	21	54.65	33.33	4	0	GCCATGAGAATGTAAGAAAAA	192	1621	1621	5	0	TTTA	4	TTTATTTATTTA	12
		1	SSR	REVERSE	1404	21	54.38	38.1	3	0	GGACTCTAAACATTGAAACCA
	Glyma.15G008900	1	SSR	FORWARD	2532	21	54.4	38.1	6	2	GTTAAACTGCAGGTGATGATT	151	4414	4414	4	0	GTTA	4	GTTAGTTAGTTA	12
		1	SSR	REVERSE	2682	21	54.37	47.62	4	2	TCTGTAGAAGCCAAGCTAGAG
		1	SSR	FORWARD	3079	21	54.96	47.62	5	2	GACAGTCACGTATCACCTCAT	161	4414	4414	5	3	TTTA	4	TTTATTTATTTA	12
		1	SSR	REVERSE	3239	21	55.21	38.1	4	1	CATGTAAGGCGATTAAAAGTG
	Glyma.15G127500	1	SSR	FORWARD	3776	21	54.94	33.33	4	2	TTAAACGGACAGATATTCCAA	180	5991	5991	4	2	AT	2	ATATATATATATATATATATATATATATATATATATATATATATAT	46
		1	SSR	REVERSE	3955	21	54.26	38.1	4	0	TTGAGAAACCAAGACCTAGAA
	Glyma.15G136700	1	SSR	FORWARD	3241	21	55.6	42.86	4	1	CTTAGGATTCGTCCCTATTTG	150	3398	3398	5	1	TA	2	TATATATATATATATATATA	20
		1	SSR	REVERSE	3390	22	55.1	40.91	3	1	TTACTTAGATTCCCAACCTGTC
		1	SSR	FORWARD	1976	21	54.93	47.62	3	2	CATAGAGGGTGTTACTTGTGC	167	3398	3398	5	3	AAAT	4	AAATAAATAAAT	12
		1	SSR	REVERSE	2142	21	53.11	38.1	4	0	GTCACTAATATCAAGCGTCAA
	Glyma.15G146800	1	SSR	FORWARD	3	21	55.35	33.33	4	1	AATACTCGCAAAACTGCATAA	147	2988	2988	4	0	TC	2	TCTCTCTCTCTC	12
		1	SSR	REVERSE	149	21	54.74	33.33	2	0	CCGAAACAAGTAATCAAAAGA
	Glyma.15G179500	1	SSR	FORWARD	179	21	55.24	38.1	4	3	CCTTTGAATACACTCCATCAA	155	6005	6005	5	2	ACT	3	ACTACTACTACT	12
		1	SSR	REVERSE	333	21	55.13	42.86	6	2	GTCGTCCTATGATGAATGAGA
		1	SSR	FORWARD	179	21	55.24	38.1	4	3	CCTTTGAATACACTCCATCAA	155	6005	6005	5	2	AAAT	4	AAATAAATAAATAAAT	16
		1	SSR	REVERSE	333	21	55.13	42.86	6	2	GTCGTCCTATGATGAATGAGA
		1	SSR	FORWARD	776	21	55.11	47.62	4	2	GAGAGATGCTGTCATACTTGC	149	6005	6005	5	2	TTTC	4	TTTCTTTCTTTC	12
		1	SSR	REVERSE	924	21	56.1	38.1	4	2	ACTTTCTCTTCCAAAACATGC
		1	SSR	FORWARD	4270	21	54.7	33.33	8	3	TGAATTCACCTAATGGGATAA	151	6005	6005	4	2	GTTT	4	GTTTGTTTGTTTGTTT	16
		1	SSR	REVERSE	4420	21	54.59	47.62	5	0	CCCACACTTATGTAACAGTCC
	Glyma.15G196100	1	SSR	FORWARD	3458	23	53.47	30.43	5	1	CCTTAAATGTCTATTTGTGATTG	155	3795	3795	3	0	TAT	3	TATTATTATTAT	12
		1	SSR	REVERSE	3612	21	56.21	42.86	6	2	GCATGCTGAAGTTCCTCTTAT
	Glyma.15G275400	1	SSR	FORWARD	978	21	54.8	38.1	3	2	AACCGAGTCACATTCATTAGA	196	4881	4881	3	1	TTA	3	TTATTATTATTA	12
		1	SSR	REVERSE	1173	21	55.23	38.1	6	2	GGTCAGTATCGAAAATCACAA
		1	SSR	FORWARD	4578	21	54.98	38.1	4	2	CCATGCAAAGGAATATACTTG	144	4881	4881	6	2	TGG	3	TGGTGGTGGTGG	12
		1	SSR	REVERSE	4721	21	55.56	38.1	8	2	TTTTGATCAAGTAGAGCATGG
		1	SSR	FORWARD	4693	21	55.78	38.1	4	0	TTTTTCCTCCATGCTCTACTT	147	4881	4881	6	2	AAT	3	AATAATAATAAT	12
		1	SSR	REVERSE	4839	20	53.94	40	8	3	AGCTAGCTAGTTCCGAAAAA
		1	SSR	FORWARD	4693	21	55.78	38.1	4	0	TTTTTCCTCCATGCTCTACTT	189	4881	4881	4	0	CTAG	4	CTAGCTAGCTAG	12
		1	SSR	REVERSE	4881	21	54.73	33.33	4	2	TTTCAATTACTTTTGGACTGC
	Glyma.16G033000	1	SSR	FORWARD	147	21	54.92	38.1	7	3	TGTTTGTCAAAGACTCCAAGT	161	5996	5996	5	0	TATT	4	TATTTATTTATT	12
		1	SSR	REVERSE	307	21	55.07	47.62	2	2	CTTTCCTCTTTCTCTCTCCAG
		1	SSR	FORWARD	5377	22	54.23	31.82	6	0	TTTGGAATACTCTAACAAACCA	143	5996	5996	4	2	ATTTA	5	ATTTAATTTAATTTA	15
		1	SSR	REVERSE	5519	21	55.23	38.1	4	2	GTTCTTGCCAGTTTTTCCTAT
	Glyma.16G179000	1	SSR	FORWARD	1791	21	54.89	42.86	4	1	AGTTGACTCTCCAAACACTGA	144	3306	3306	5	3	ATT	3	ATTATTATTATTATTATTATT	21
		1	SSR	REVERSE	1934	21	55.48	33.33	6	3	TGCAGAATATCATTCGTTTTC
	Glyma.17G029700	1	SSR	FORWARD	677	21	55.25	33.33	4	1	TCGGAAATGCTTATGAGTAAA	155	2948	2948	4	0	AGA	3	AGAAGAAGAAGAAGA	15
		1	SSR	REVERSE	831	21	55.15	33.33	3	0	TTTAGGAAGGGAAATCAAAAC
		1	SSR	FORWARD	33	21	54.9	42.86	3	0	ATAAAGTTGTCCCTGTCCTTC	169	2948	2948	5	0	ATTT	4	ATTTATTTATTT	12
		1	SSR	REVERSE	201	21	54.46	33.33	6	3	CATGTTCTTTGGTCAAAACTT
	Glyma.17G047800	1	SSR	FORWARD	1201	22	54.05	36.36	3	1	TGATTTGTAGTCCTGTGAAACT	147	8729	8729	4	1	AG	2	AGAGAGAGAGAGAGAGAGAGAG	22
		1	SSR	REVERSE	1347	21	54.96	42.86	3	2	TAGATAGACCACCCAATGCTA
		1	SSR	FORWARD	3860	21	54.48	38.1	4	2	TCCCTCCCTATTCTGATATTT	150	8729	8729	6	3	ATAA	4	ATAAATAAATAA	12
		1	SSR	REVERSE	4009	21	53.97	38.1	7	3	GTATTGGAGGTGAATCACAAT
		1	SSR	FORWARD	6438	21	54.6	33.33	6	1	TTTTTGTGTAAGCTTGTGTGA	157	8729	8729	5	1	TGTT	4	TGTTTGTTTGTT	12
		1	SSR	REVERSE	6594	21	54.9	38.1	4	3	TATTACAGGTGTCGGGTTAAA
	Glyma.18G116400	1	SSR	FORWARD	1636	21	54.16	33.33	6	2	ATTGCAAATTAGGTTCCAGTA	141	5279	5279	3	1	TAT	3	TATTATTATTAT	12
		1	SSR	REVERSE	1776	21	55.66	42.86	6	0	TACACGTATTCGTCTGCTTTC
	Glyma.18G139800	1	SSR	FORWARD	2258	21	55.27	38.1	4	0	AAGTTCTTCTTGGTTTCCTTG	163	6647	6647	4	1	AGA	3	AGAAGAAGAAGA	12
		1	SSR	REVERSE	2420	21	55.3	38.1	3	3	ATGAAGGGATGTCAGAAAGTT
		1	SSR	FORWARD	4280	21	55.07	42.86	6	3	CGGTGTCAGAATTAAGACTTG	150	6647	6647	3	0	TTA	3	TTATTATTATTA	12
		1	SSR	REVERSE	4429	21	54.93	42.86	3	2	GGATACAGTGGGTGTGAAATA
		1	SSR	FORWARD	4447	21	55.33	33.33	7	2	CATTGTTAGAATGCTTTTTCG	300	6647	6647	6	3	TAT	3	TATTATTATTATTATTATTATTATTATTATTATTATTATTATTATTAT	48
		1	SSR	REVERSE	4746	22	54.97	31.82	5	2	TTAGGACATAAGAGGCATTTTT
		1	SSR	FORWARD	5635	20	55.08	40	4	2	TACTATCATTGCACGATGGA	150	6647	6647	3	0	ATAA	4	ATAAATAAATAA	12
		1	SSR	REVERSE	5784	21	54.22	42.86	3	0	CAAGAGAATCAGACAGGAAAG
	Glyma.18G139900	1	SSR	FORWARD	2376	21	54.65	38.1	4	2	GGTGGACAAATTAACATATCG	212	6060	6060	6	2	TAAA	4	TAAATAAATAAATAAA	16
		1	SSR	REVERSE	2587	21	55.13	33.33	2	2	CCCCCTCTCATTTTATTTTTA
		1	SSR	FORWARD	3779	21	55.18	47.62	3	0	AGGGCAATGTAGGAGATAGAG	173	6060	6060	5	0	TTATC	5	TTATCTTATCTTATC	15
		1	SSR	REVERSE	3951	21	54.92	38.1	6	0	CATTGGAAGGTACTTTTGTTG
		1	SSR	FORWARD	3431	21	55.21	38.1	5	2	GAGGACCTTTTGAAACCTTTA	147	6060	6060	4	2	ATTTTT	6	ATTTTTATTTTTATTTTT	18
		1	SSR	REVERSE	3577	21	54.86	38.1	5	2	TAATGCCTGTAACTGTTGGAT
	Glyma.18G236700	1	SSR	FORWARD	2304	23	55.41	30.43	6	2	TGTCATCCAATTATAAATCCCTA	178	3912	3912	4	1	TAT	3	TATTATTATTATTAT	15
		1	SSR	REVERSE	2481	21	55.82	38.1	8	2	CCTGTTAACAAAAAGGGTCAT
	Glyma.19G006200	1	SSR	FORWARD	227	21	54.45	42.86	4	0	ACTATGGTGCTAAAGGTGATG	150	4663	4663	5	0	AATT	4	AATTAATTAATT	12
		1	SSR	REVERSE	376	21	54.24	38.1	5	0	ATCATCTGAGAAGTGAAATGG
	Glyma.19G140600	1	SSR	FORWARD	1728	20	50.84	30	2	0	GAAAGGAGAAAATGAAAAAC	217	4059	4059	5	0	TAAAAA	6	TAAAAATAAAAATAAAAA	18
		1	SSR	REVERSE	1944	22	54.95	40.91	4	1	CTGCTTAGAGACATTTGTGAGA
	Glyma.19G213400	1	SSR	FORWARD	1340	21	54.7	38.1	6	3	TTCTGCATCCTGAAAAGTTAC	155	3644	3644	5	1	TA	2	TATATATATATATATATATATATATATATATATA	34
		1	SSR	REVERSE	1494	21	55.6	38.1	5	3	ATCCCAATGAGAATAATCCTG
		1	SSR	FORWARD	235	21	54.83	47.62	4	2	AGGGGCTAGTAAGTACGTTGT	161	3644	3644	3	0	GTTT	4	GTTTGTTTGTTT	12
		1	SSR	REVERSE	395	21	55.04	42.86	6	0	CATCAAGGCCTATTGTAAGTG
	Glyma.19G219700	1	SSR	FORWARD	22	21	55.28	47.62	5	2	GCAACTTGTGTTCTAGTGCTC	147	3175	3175	5	2	CTTT	4	CTTTCTTTCTTT	12
		1	SSR	REVERSE	168	21	54.55	38.1	4	0	CCAACAACTAGGAGAATGAAA
		1	SSR	FORWARD	2771	21	55.42	42.86	4	1	CATGCACCAACTTAACACTCT	156	3175	3175	5	3	CTTG	4	CTTGCTTGCTTG	12
		1	SSR	REVERSE	2926	21	55.1	52.38	5	3	CTAACACTGACTGAGGAGTGC
	Glyma.19G221600	1	SSR	FORWARD	476	21	55.35	42.86	4	0	CCCAATCAATATCACACTCAC	152	4097	4097	5	0	TGC	3	TGCTGCTGCTGC	12
		1	SSR	REVERSE	627	21	54.95	38.1	2	0	TAGTGATGAAAAAGACCCAGA
		1	SSR	FORWARD	476	21	55.35	42.86	4	0	CCCAATCAATATCACACTCAC	152	4097	4097	5	0	CCT	3	CCTCCTCCTCCTCCTCCTCCTCCTCCT	27
		1	SSR	REVERSE	627	21	54.95	38.1	2	0	TAGTGATGAAAAAGACCCAGA
		1	SSR	FORWARD	476	21	55.35	42.86	4	0	CCCAATCAATATCACACTCAC	152	4097	4097	5	0	TCT	3	TCTTCTTCTTCTTCT	15
		1	SSR	REVERSE	627	21	54.95	38.1	2	0	TAGTGATGAAAAAGACCCAGA
		1	SSR	FORWARD	476	21	55.35	42.86	4	0	CCCAATCAATATCACACTCAC	152	4097	4097	5	0	TGC	3	TGCTGCTGCTGC	12
		1	SSR	REVERSE	627	21	54.95	38.1	2	0	TAGTGATGAAAAAGACCCAGA
		1	SSR	FORWARD	476	21	55.35	42.86	4	0	CCCAATCAATATCACACTCAC	152	4097	4097	5	0	CCT	3	CCTCCTCCTCCTCCTCCTCCTCCTCCT	27
		1	SSR	REVERSE	627	21	54.95	38.1	2	0	TAGTGATGAAAAAGACCCAGA
		1	SSR	FORWARD	476	21	55.35	42.86	4	0	CCCAATCAATATCACACTCAC	152	4097	4097	5	0	TCT	3	TCTTCTTCTTCTTCT	15
		1	SSR	REVERSE	627	21	54.95	38.1	2	0	TAGTGATGAAAAAGACCCAGA
	Glyma.19G226500	1	SSR	FORWARD	1477	22	55.05	36.36	7	2	GGTTGTTACAATGTGGACATAA	124	2707	2707	6	3	TAAAA	5	TAAAATAAAATAAAA	15
		1	SSR	REVERSE	1600	21	55.1	33.33	8	1	AGACATTGCATTTTCTTCTCA
	Glyma.20G023200	1	SSR	FORWARD	2848	23	55.06	30.43	4	2	TGATATTAAGCACAAACTCCTTT	164	3342	3342	4	0	TA	2	TATATATATATATATATATATATATATATATA	32
		1	SSR	REVERSE	3011	21	54.91	33.33	2	2	TCTTCCTCCGTTTTCTTTTAT
		1	SSR	FORWARD	648	21	55.12	42.86	4	3	TCAGTGTGGTTGCTAGAAGTT	148	3342	3342	5	1	TAA	3	TAATAATAATAA	12
		1	SSR	REVERSE	795	21	55.13	47.62	5	1	CAGTGACTAACTCCTCGTTTG
		1	SSR	FORWARD	1051	21	55.97	42.86	7	2	AAAGGATGTTCCTTGTAGTGC	123	3342	3342	4	0	TTA	3	TTATTATTATTATTATTATTATTA	24
		1	SSR	REVERSE	1173	21	54.74	33.33	7	1	TCAATAAATGATTGGTCGAGT
		1	SSR	FORWARD	1051	21	55.97	42.86	7	2	AAAGGATGTTCCTTGTAGTGC	123	3342	3342	4	0	TTA	3	TTATTATTATTA	12
		1	SSR	REVERSE	1173	21	54.74	33.33	7	1	TCAATAAATGATTGGTCGAGT
		1	SSR	FORWARD	1917	21	55.13	38.1	4	1	TTAGCGGATTATAGGTGTTGA	171	3342	3342	3	0	TTA	3	TTATTATTATTA	12
		1	SSR	REVERSE	2087	21	54.84	38.1	5	3	CATTTTGAGTCCCAGTAAATG
		1	SSR	FORWARD	413	18	54.87	44.44	6	2	TGTGGGATTGCAAGAACT	160	3342	3342	5	1	TTAA	4	TTAATTAATTAATTAA	16
		1	SSR	REVERSE	572	21	55.25	33.33	4	3	CACCTCCAACATCAAATTAAA
		1	SSR	FORWARD	1184	21	53.49	33.33	6	2	ACGTACGGTTAATATGCTTTT	177	3342	3342	5	0	ATTA	4	ATTAATTAATTA	12
		1	SSR	REVERSE	1360	23	54.84	30.43	6	0	TGATTAATTTAGATGGACGAGTT
	Glyma.U016300	1	SSR	FORWARD	3380	23	54.91	30.43	6	2	TTTTCCGTTAAAGTTTTAGTCTG	145	9424	9424	4	3	ATT	3	ATTATTATTATTATTATTATTATTATTATTATTATTATTATTATTATTATTATTATTATTATT	63
		1	SSR	REVERSE	3524	19	55.64	36.84	7	1	TTTTAGCCGCCAAATAAAC
		1	SSR	FORWARD	3826	22	50.33	31.82	4	2	TGGACTTTACTCTCTTAACATT	297	9424	9424	4	2	AAT	3	AATAATAATAAT	12
		1	SSR	REVERSE	4122	22	53.2	31.82	7	0	GAAACTATTATTTTGGGATGTG
		1	SSR	FORWARD	2930	20	55.44	35	6	0	CAAAAGAAAGTTTTCCACCA	247	9424	9424	5	0	TAAA	4	TAAATAAATAAA	12
		1	SSR	REVERSE	3176	21	53.48	33.33	6	3	TCGAATATTATCTATGCCACA
		1	SSR	FORWARD	3826	22	50.33	31.82	4	2	TGGACTTTACTCTCTTAACATT	297	9424	9424	4	2	TATT	4	TATTTATTTATT	12
		1	SSR	REVERSE	4122	22	53.2	31.82	7	0	GAAACTATTATTTTGGGATGTG
GH35	Glyma.01G170200	1	SSR	FORWARD	93	21	54.58	42.86	3	1	TACTTGGCACCTTCAATAGTC	150	5865	5865	3	2	CT	2	CTCTCTCTCTCTCTCTCTCTCT	22
		1	SSR	REVERSE	242	21	54.96	47.62	2	1	GTTTTCCCTACCACTCTCACT
		1	SSR	FORWARD	397	21	54.57	42.86	4	0	CTATACATTACCCCAGAAGCA	150	5865	5865	4	0	TTC	3	TTCTTCTTCTTCTTCTTC	18
		1	SSR	REVERSE	546	21	55.66	38.1	6	0	TGTAAATCAGATCTTCCCACA
		1	SSR	FORWARD	93	21	54.58	42.86	3	1	TACTTGGCACCTTCAATAGTC	150	5865	5865	3	2	TTCTCT	6	TTCTCTTTCTCTTTCTCT	18
		1	SSR	REVERSE	242	21	54.96	47.62	2	1	GTTTTCCCTACCACTCTCACT
	Glyma.02G051700	1	SSR	FORWARD	19	21	55.35	42.86	4	3	TTACTCTGTTCAGGCTTCAGA	138	6183	6183	5	3	CT	2	CTCTCTCTCTCTCTCTCTCTCTCTCTCTCTCT	32
		1	SSR	REVERSE	156	21	55.01	42.86	4	2	ACTACACTGGTAAACCTGCAA
		1	SSR	FORWARD	5817	21	54.16	52.38	4	2	GGAGAGGGAGAGTTGTCTAGT	146	6183	6183	4	2	TGG	3	TGGTGGTGGTGGTGG	15
		1	SSR	REVERSE	5962	21	54.64	38.1	3	0	TGGTTTCACATTCACCTATCT
	Glyma.02G070700	1	SSR	FORWARD	3692	21	55.49	33.33	5	3	CATGCCATTCTTTAGATTCAA	162	4574	4574	3	0	TTC	3	TTCTTCTTCTTC	12
		1	SSR	REVERSE	3853	21	55.21	38.1	4	0	TGTTGTTACCATTTACCCAAG
	Glyma.04G003900	1	SSR	FORWARD	1918	21	54.69	42.86	4	2	TGAGTTCCAGACACCTGTATT	140	3025	3025	3	1	TTA	3	TTATTATTATTA	12
		1	SSR	REVERSE	2057	21	54.62	33.33	2	1	TTACTTTGCTTTCCTCTTTGA
	Glyma.04G028600	1	SSR	FORWARD	791	21	55.19	38.1	6	0	TACATGTTGCTTCCATAATCC	148	5471	5471	7	3	TC	2	TCTCTCTCTCTCTCTCTCTCTCTC	24
		1	SSR	REVERSE	938	20	54.6	45	3	0	CTTACGCCAGGAACATACTT
	Glyma.04G208400	1	SSR	FORWARD	8790	22	54.89	36.36	6	2	CTTCCGGTAAATGTTTATAAGG	225	10499	10499	4	1	CA	2	CACACACACACACACACACACACACA	26
		1	SSR	REVERSE	9014	21	55.2	42.86	5	1	CACTGAAGTTCCACACTGATT
		1	SSR	FORWARD	8829	21	54.42	42.86	2	0	ATAAAGCACACACACACACAC	186	10499	10499	3	0	AT	2	ATATATATATATATATATATATATATATATATATATATATATATATAT	48
		1	SSR	REVERSE	9014	21	55.2	42.86	5	1	CACTGAAGTTCCACACTGATT
		1	SSR	FORWARD	3982	21	55.1	47.62	4	2	GGGTTGCAGTACCTCTTCTAT	296	10499	10499	5	2	ATTA	4	ATTAATTAATTA	12
		1	SSR	REVERSE	4277	22	52.88	36.36	4	3	ACCTCTGAAATCATACTGTCAT
	Glyma.04G208500	1	SSR	FORWARD	5415	21	55.04	42.86	5	3	GTGGCATACAACAAGGTATGT	156	13606	13606	5	0	AT	2	ATATATATATATATATATATATAT	24
		1	SSR	REVERSE	5570	21	54.64	42.86	1	0	AAAGTGTGTGTGTGTGTGTGT
		1	SSR	FORWARD	5502	21	56.16	38.1	7	2	CATGCATAATATTGCACTGGT	154	13606	13606	6	2	AC	2	ACACACACACACACACAC	18
		1	SSR	REVERSE	5655	21	55.18	38.1	8	2	CTTGATCAATGATGCAGGTAT
		1	SSR	FORWARD	9843	22	54.8	31.82	4	0	AATTTCAATCCAATATCTCACC	152	13606	13606	5	3	AT	2	ATATATATATATATATATATATAT	24
		1	SSR	REVERSE	9994	21	53.38	33.33	4	0	AAGAAAAATTGCTACTGGTGT
		1	SSR	FORWARD	720	21	55.08	33.33	2	0	CCTTTTTGCCTCTTTATTTTC	162	13606	13606	5	3	AGAT	4	AGATAGATAGATAGAT	16
		1	SSR	REVERSE	881	21	55.09	38.1	3	2	CAAACCTTCCTCCAAAGTAAT
		1	SSR	FORWARD	10522	21	54.88	33.33	6	3	ATGCATTCAACAGAAAACAGT	163	13606	13606	7	3	AAAC	4	AAACAAACAAAC	12
		1	SSR	REVERSE	10684	22	55.15	36.36	4	0	TGCTCTGTCTTAATGTGTGTTT
		1	SSR	FORWARD	7824	21	55.08	38.1	5	2	TCTGACTCAAAACAAAGTCGT	147	13606	13606	3	1	AAAAT	5	AAAATAAAATAAAAT	15
		1	SSR	REVERSE	7970	21	55.15	42.86	7	0	TTCTAGGAATGCTAGGACACA
	Glyma.04G247300	1	SSR	FORWARD	111	21	55.32	42.86	4	0	GAAGGAAGCATACTAGGGAAA	151	9408	9408	3	0	TA	2	TATATATATATATA	14
		1	SSR	REVERSE	261	21	56.08	33.33	2	0	ATGAAAGCAAAGGAAAAACAC
		1	SSR	FORWARD	111	21	55.32	42.86	4	0	GAAGGAAGCATACTAGGGAAA	151	9408	9408	3	0	TA	2	TATATATATATATATATA	18
		1	SSR	REVERSE	261	21	56.08	33.33	2	0	ATGAAAGCAAAGGAAAAACAC
		1	SSR	FORWARD	8780	21	55.42	38.1	2	2	AATAGTTTGAGGGATGCTGAT	150	9408	9408	4	1	TA	2	TATATATATATATATATATATATATATA	28
		1	SSR	REVERSE	8929	21	55.15	42.86	4	2	TGAAATGCAGGTAGGAGACTA
		1	SSR	FORWARD	307	21	55.2	42.86	4	2	CTACGACGGAAGATCCTTAAT	145	9408	9408	3	3	TTCTT	5	TTCTTTTCTTTTCTT	15
		1	SSR	REVERSE	451	21	54.99	33.33	4	1	AACTCATGGCAAAGACATAAA
		1	SSR	FORWARD	815	20	55.42	40	3	1	TATTTGACACCCCAACAACT	152	9408	9408	4	1	AAAAT	5	AAAATAAAATAAAAT	15
		1	SSR	REVERSE	966	21	55.17	38.1	4	1	GTATTTGCACACTCAACCATT
	Glyma.06G115400	1	SSR	FORWARD	235	21	55.03	47.62	7	0	CACCTCAGGTACCCTTACTTT	163	8852	8852	3	0	TTCTT	5	TTCTTTTCTTTTCTT	15
		1	SSR	REVERSE	397	21	55.71	38.1	3	0	ATCATCTTTTTGTCCTCAACC
	Glyma.06G157200	1	SSR	FORWARD	595	21	54.19	38.1	2	0	GCCTTTCTTATTTTCTTCTCC	144	10063	10063	5	0	AGAT	4	AGATAGATAGAT	12
		1	SSR	REVERSE	738	21	55.09	38.1	3	2	CAAACCTTCCTCCAAAGTAAT
		1	SSR	FORWARD	9684	21	54.94	38.1	4	1	ACTTTGTGACTGCTGTTGATT	152	10063	10063	3	0	ATATTA	6	ATATTAATATTAATATTA	18
		1	SSR	REVERSE	9835	22	54.85	40.91	6	1	TTGTACATTAGAGACCTTGCTG
	Glyma.06G157300	1	SSR	FORWARD	1776	21	54.57	33.33	4	3	ATTCCTCAAAGAAACCATCTT	134	8326	8326	3	0	GA	2	GAGAGAGAGAGAGAGAGAGAGAGAGAGAGAGA	32
		1	SSR	REVERSE	1909	21	55.03	47.62	8	2	TGTAGCCGTTAAGTCTACTCG
		1	SSR	FORWARD	661	21	54.94	33.33	1	0	TTCTTGTGTCTTGTTTTTGGT	164	8326	8326	2	0	ATTA	4	ATTAATTAATTA	12
		1	SSR	REVERSE	824	21	54.97	38.1	6	2	TGTATGAGCTCCTGTTTTCAT
		1	SSR	FORWARD	2975	22	55.15	31.82	8	3	TGTTCATGAATTATCCGATATG	176	8326	8326	5	3	ATTA	4	ATTAATTAATTA	12
		1	SSR	REVERSE	3150	21	54.93	42.86	4	1	GCTGAAATCATACTGCCATAC
		1	SSR	FORWARD	8071	21	54.86	42.86	5	3	CCCTCTTCTGCTTAGCTTAAT	166	8326	8326	5	3	CATA	4	CATACATACATA	12
		1	SSR	REVERSE	8236	21	54.65	38.1	4	3	CAGAGGTTTCAAGAATCAAGA
	Glyma.07G010400	1	SSR	FORWARD	4024	21	55.98	42.86	7	3	CCCCAAACTAACCTTTAGTGA	154	6428	6428	4	0	TC	2	TCTCTCTCTCTCTCTCTCTCTCTCTC	26
		1	SSR	REVERSE	4177	21	55.07	38.1	4	2	ATTTAGATATGCCCATGTGTG
		1	SSR	FORWARD	292	21	54.85	38.1	6	2	ATTGTCTGTTGTCATGAGCTT	158	6428	6428	3	0	TGG	3	TGGTGGTGGTGG	12
		1	SSR	REVERSE	449	21	54.82	42.86	4	2	GGAGTATCCTTCTTTGTCCAT
		1	SSR	FORWARD	663	21	54.6	33.33	3	3	TGTTTGCTTGTAGTGTTTGAA	150	6428	6428	4	1	TTAT	4	TTATTTATTTATTTATTTAT	20
		1	SSR	REVERSE	812	21	54.55	38.1	4	3	TTATGAACCTCACCAGATCAT
	Glyma.07G106500	1	SSR	FORWARD	1938	20	56.08	35	6	2	GGTGGCACATTTCAAAATTA	180	5188	5188	6	2	TA	2	TATATATATATATATATATATATATATATATATATATATATA	42
		1	SSR	REVERSE	2117	21	55.13	38.1	8	0	CCACCATGGTACTGAAATAAA
		1	SSR	FORWARD	795	21	55.02	38.1	4	3	TCGTGCATTTATGGTAAGTCT	147	5188	5188	3	0	ATTT	4	ATTTATTTATTT	12
		1	SSR	REVERSE	941	21	55	42.86	5	3	CATGTCCACTATCTTTGTGGT
	Glyma.07G106700	1	SSR	FORWARD	820	21	55.02	38.1	4	3	TCGTGCATTTATGGTAAGTCT	147	5378	5378	3	2	ATTT	4	ATTTATTTATTT	12
		1	SSR	REVERSE	966	21	55.03	38.1	3	2	ATCTTTCTGGTGAAGGTTTTC
	Glyma.08G002500	1	SSR	FORWARD	2799	21	55.71	38.1	4	1	ATTTTGGACAGAGAATTGGAC	150	5950	5950	3	3	TC	2	TCTCTCTCTCTCTC	14
		1	SSR	REVERSE	2948	21	55.26	42.86	6	2	GCAGACCTTATGTATGGTTCA
		1	SSR	FORWARD	4259	21	54.99	42.86	5	0	GTGAATCAAAACTCACTGCTC	149	5950	5950	3	0	AT	2	ATATATATATATAT	14
		1	SSR	REVERSE	4407	21	55.19	38.1	4	3	TTGTCTCTGACCTTCGTTAAA
		1	SSR	FORWARD	2193	21	54.08	38.1	6	2	CCCAATTATATTGTCACAGGT	148	5950	5950	4	1	TGT	3	TGTTGTTGTTGT	12
		1	SSR	REVERSE	2340	21	55.16	33.33	4	2	TCCACGTTTTGATATTCATTC
		1	SSR	FORWARD	308	21	55.09	33.33	4	0	AATCATGCCTTTAATTTCCTC	146	5950	5950	4	1	TATG	4	TATGTATGTATG	12
		1	SSR	REVERSE	453	21	54.55	38.1	4	0	TAGTAAACTGGGGTGTTTTTG
		1	SSR	FORWARD	608	21	54.81	33.33	4	3	ATATTGGTTGGCTGATAACAA	152	5950	5950	5	2	AAAC	4	AAACAAACAAAC	12
		1	SSR	REVERSE	759	21	54.02	33.33	5	3	GCTTCAGCTTTTTATGACATT
	Glyma.08G111000	1	SSR	FORWARD	11126	21	54.84	33.33	6	0	GCCAAACATTTGTGTATTTTC	158	15053	15053	4	0	TG	2	TGTGTGTGTGTGTGTGTGTGTGTGTGTGTGTG	32
		1	SSR	REVERSE	11283	21	55.24	38.1	2	2	TGTTCTTTGTTGCTTACCCTA
		1	SSR	FORWARD	9114	21	54.82	38.1	4	3	AAGGAGAGTTTAAGGGTTGAA	156	15053	15053	5	3	GGA	3	GGAGGAGGAGGAGGA	15
		1	SSR	REVERSE	9269	21	55.02	38.1	6	1	CCCAATTGTCATACAAACACT
		1	SSR	FORWARD	316	21	54.16	33.33	5	3	AGAGTATTTCAAACCGTTCAA	177	15053	15053	4	2	AATTT	5	AATTTAATTTAATTT	15
		1	SSR	REVERSE	492	21	55.18	38.1	4	2	TGTGGTTGCATGTTAGTGTTA
	Glyma.08G193500	1	SSR	FORWARD	4284	20	54.79	45	8	0	ACCTTTAGCGAAAGTGTGAG	150	6805	6805	3	1	TC	2	TCTCTCTCTCTCTCTCTCTCTCTCTCTCTCTC	32
		1	SSR	REVERSE	4433	21	55.63	47.62	4	1	TAGATATGCCCTAGTGTGCTG
		1	SSR	FORWARD	176	21	54.73	47.62	4	0	GTAGGAGACTTGAGCAACAGA	151	6805	6805	3	0	ACAAC	5	ACAACACAACACAAC	15
		1	SSR	REVERSE	326	21	55.4	33.33	4	1	CATGACAACAACAAACAATGA
	Glyma.09G062900	1	SSR	FORWARD	2910	21	53.71	42.86	6	2	TGCCACTAGCTATGACTATGA	163	6623	6623	5	0	GAT	3	GATGATGATGAT	12
		1	SSR	REVERSE	3072	21	54.92	38.1	4	0	GCACTTTGCTAGGACAATAAA
		1	SSR	FORWARD	34	21	55.25	42.86	4	2	CAGTTGTTACGTGTGAAGGAT	137	6623	6623	4	1	TTTC	4	TTTCTTTCTTTC	12
		1	SSR	REVERSE	170	21	54.89	42.86	6	2	GAGTTGAGGTAAACGTTGATG
	Glyma.09G122900	1	SSR	FORWARD	925	23	54.97	30.43	4	0	GGTATTGATATTGTACCCAAAAA	153	4924	4924	4	1	TA	2	TATATATATATATATATATATATATATATATATATATATATATATATATATATATA	56
		1	SSR	REVERSE	1077	21	55.69	42.86	4	2	TTTAACACCTCCCGCTAGTAT
	Glyma.11G073100	1	SSR	FORWARD	201	22	55.21	40.91	6	2	CACCGAGTTAAATTGACCTACT	147	5963	5963	4	2	CT	2	CTCTCTCTCTCTCTCTCTCT	20
		1	SSR	REVERSE	347	21	55.27	38.1	4	2	CTCTCGAAGAAAATGGAGAAT
		1	SSR	FORWARD	449	21	54.86	47.62	7	0	GTAGCGTTACCTACGACAGAA	156	5963	5963	3	1	TTC	3	TTCTTCTTCTTCTTCTTCTTCTTCTTC	27
		1	SSR	REVERSE	604	21	55.14	33.33	2	2	GGGCATACGAGAAAATAAAAT
		1	SSR	FORWARD	1947	21	55.1	33.33	5	2	TATAAGCCTTCAATTTGGACA	142	5963	5963	8	2	ATTTT	5	ATTTTATTTTATTTT	15
		1	SSR	REVERSE	2088	21	55.6	38.1	5	2	CTCCAAATTCAGAAAACCTTC
	Glyma.11G107600	1	SSR	FORWARD	1284	21	54.68	38.1	3	0	TATTCCGCTCTAACAATGAAC	164	6543	6543	5	2	AT	2	ATATATATATATAT	14
		1	SSR	REVERSE	1447	21	55.13	42.86	5	2	AATTAGAAGCAGCTCTGGAGT
		1	SSR	FORWARD	1284	21	54.68	38.1	3	0	TATTCCGCTCTAACAATGAAC	164	6543	6543	5	2	TA	2	TATATATATATATATATATATA	22
		1	SSR	REVERSE	1447	21	55.13	42.86	5	2	AATTAGAAGCAGCTCTGGAGT
		1	SSR	FORWARD	4814	21	55.06	38.1	5	1	TCACTGAAGAAGGATCAAAGA	172	6543	6543	4	0	GTT	3	GTTGTTGTTGTT	12
		1	SSR	REVERSE	4985	20	55.26	30	4	0	TTGTCTGCAAAATGAATGAA
		1	SSR	FORWARD	777	21	54.84	38.1	3	2	ACTGAGAAAGGCAAGGTAAAT	152	6543	6543	3	1	CATG	4	CATGCATGCATGCATG	16
		1	SSR	REVERSE	928	21	54.99	33.33	8	1	AATTGAGTACTGCAAAATGGA
		1	SSR	FORWARD	3091	21	55.48	42.86	5	3	CCGTTCACTAAGTTCATCTCA	151	6543	6543	4	1	ATTA	4	ATTAATTAATTA	12
		1	SSR	REVERSE	3241	21	55.78	38.1	3	1	ATTACTTCCTGGCTTCTCAAA
		1	SSR	FORWARD	4256	21	54.98	38.1	4	3	GGATCAAGTCCAATCAATGTA	171	6543	6543	4	3	CATG	4	CATGCATGCATG	12
		1	SSR	REVERSE	4426	21	55.23	38.1	4	0	AACCTTTTTCTTCATGGCTAC
		1	SSR	FORWARD	4668	21	54.95	38.1	4	2	AACTCTGGAAAAATGGATCTC	139	6543	6543	3	2	ATTA	4	ATTAATTAATTAATTA	16
		1	SSR	REVERSE	4806	21	55.22	42.86	6	2	AAGCTTCTCACCTTTGATACC
		1	SSR	FORWARD	5173	21	54.92	38.1	4	2	TGTTGGTTGGGTAGTTAAAGA	142	6543	6543	5	2	TCCT	4	TCCTTCCTTCCT	12
		1	SSR	REVERSE	5314	22	54.79	36.36	4	2	GAGTTAGTTTTTCTAGGCCAAA
	Glyma.11G147900	1	SSR	FORWARD	37	21	54.64	38.1	3	2	TCCACTCTATGGTTTTCACAT	151	7574	7574	5	2	AC	2	ACACACACACACACAC	16
		1	SSR	REVERSE	187	21	55.84	33.33	3	0	TTTCAAGACAAGCAAAACAAG
		1	SSR	FORWARD	828	21	54.48	47.62	3	0	TCTGTCCTTCACTGTCTCTTC	146	7574	7574	6	3	TG	2	TGTGTGTGTGTGTG	14
		1	SSR	REVERSE	973	21	54.21	38.1	6	1	TCTGACAAAGATGTGAGACAA
		1	SSR	FORWARD	5137	21	54.58	33.33	2	0	TCTTCATCACATAACCCATTT	134	7574	7574	6	3	TC	2	TCTCTCTCTCTC	12
		1	SSR	REVERSE	5270	21	54.78	33.33	7	0	CCTTAAAGGGATTAATTTTGG
		1	SSR	FORWARD	703	21	55.16	42.86	3	1	GAGGACTTGATGTGATTGAGA	148	7574	7574	4	1	GTTCT	5	GTTCTGTTCTGTTCT	15
		1	SSR	REVERSE	850	21	54.8	42.86	3	0	ATGAAGAGACAGTGAAGGACA
	Glyma.12G032600	1	SSR	FORWARD	652	21	55.31	38.1	6	2	TATTCTGGAACATTCATGAGC	145	5507	5507	3	2	CATG	4	CATGCATGCATG	12
		1	SSR	REVERSE	796	21	55.15	38.1	6	2	GAACAAACCACCAATTAGTCA
		1	SSR	FORWARD	3873	21	54.55	38.1	5	1	CTGGACCAAAGTCTATTTTCA	150	5507	5507	4	1	ATTA	4	ATTAATTAATTA	12
		1	SSR	REVERSE	4022	21	55.44	38.1	6	2	TTGGCACCAATTCAGTTATAG
	Glyma.12G173700	1	SSR	FORWARD	504	21	55.07	42.86	6	3	GTATGATCACAGAGCATTGGT	157	7925	7925	4	0	TC	2	TCTCTCTCTCTC	12
		1	SSR	REVERSE	660	21	55.26	42.86	5	3	GCGACATTACCCTCTTTAAGT
		1	SSR	FORWARD	773	21	55.13	33.33	2	0	CTTCCCATTCATTTTCTTTCT	150	7925	7925	2	1	TG	2	TGTGTGTGTGTGTG	14
		1	SSR	REVERSE	922	21	55.36	38.1	4	1	TCGACTTCGTTAGTCTTTTCA
		1	SSR	FORWARD	761	21	54.86	33.33	2	1	TCTTTTTCTTCTCTTCCCATT	143	7925	7925	4	0	TTC	3	TTCTTCTTCTTC	12
		1	SSR	REVERSE	903	21	54.76	38.1	3	0	CATTCAAAATCACACACACAC
		1	SSR	FORWARD	3	19	56.92	52.63	3	3	GCGTGTCCTTTTCTCACTG	131	7925	7925	6	3	AATA	4	AATAAATAAATA	12
		1	SSR	REVERSE	133	21	54.95	38.1	3	1	GAATCAAATGGGAGAAGAAGT
	Glyma.13G104000	1	SSR	FORWARD	2017	20	55.07	45	6	3	CCTTCTCAGTTGCAAGATTC	144	5798	5798	3	1	TGGT	4	TGGTTGGTTGGT	12
		1	SSR	REVERSE	2160	21	55.1	42.86	4	2	CACGGCATGGATATGTATAGT
	Glyma.13G112300	1	SSR	FORWARD	1169	21	55.43	47.62	3	2	TGCTCCTCAGTCTATGGTATG	142	4231	4231	5	3	TA	2	TATATATATATATATATATA	20
		1	SSR	REVERSE	1310	21	56.16	33.33	5	2	TGTCACAATAAAAACCATTGC
		1	SSR	FORWARD	71	23	52.85	30.43	5	2	CAATTCAGAGATTAGATCACATT	145	4231	4231	4	1	CTTT	4	CTTTCTTTCTTT	12
		1	SSR	REVERSE	215	21	55.16	42.86	6	1	TCCATCATGAGAGACTTCAAC
		1	SSR	FORWARD	1725	21	55.2	42.86	6	2	GGGGTCCATATATTACCACAT	151	4231	4231	5	1	ATTT	4	ATTTATTTATTT	12
		1	SSR	REVERSE	1875	21	54.42	33.33	4	0	GCCTGCAAATAAATATCAAAG
	Glyma.13G327000	1	SSR	FORWARD	679	21	54.78	42.86	5	2	GATCATCGAGCATTAGTCATC	158	7253	7253	3	0	CT	2	CTCTCTCTCTCTCTCT	16
		1	SSR	REVERSE	836	21	55.16	38.1	4	2	TCTGCAACATTACCCTCTTTA
		1	SSR	FORWARD	978	21	54.92	33.33	5	3	CTTTTAGTTTCAGCATTGCAT	156	7253	7253	3	0	TG	2	TGTGTGTGTGTG	12
		1	SSR	REVERSE	1133	21	54.85	38.1	6	1	CTTCACAAATTTCACCAAGTC
	Glyma.13G349600	1	SSR	FORWARD	4651	21	55.43	38.1	7	2	ACCAATCATTTGGTGACTGTA	159	10471	10471	5	0	AC	2	ACACACACACAC	12
		1	SSR	REVERSE	4809	21	54.59	33.33	4	0	TTTAACCAATCCTTCTTTGTG
		1	SSR	FORWARD	9	19	54.75	42.11	2	2	GGGTTTGGTGAATGAGAAT	121	10471	10471	4	1	GAA	3	GAAGAAGAAGAA	12
		1	SSR	REVERSE	129	21	54.93	38.1	2	1	GAGACGAAGATGAACAAAATG
		1	SSR	FORWARD	373	21	53.91	38.1	4	0	ATTGAGCTGGTAGTGAAAAAG	164	10471	10471	5	3	TTA	3	TTATTATTATTA	12
		1	SSR	REVERSE	536	21	55.06	38.1	6	0	TTAACCTGATCACCAACAATC
		1	SSR	FORWARD	5891	21	54.95	38.1	3	0	TCTGATTGTAGTCTTCCCAAA	148	10471	10471	4	1	AACT	4	AACTAACTAACT	12
		1	SSR	REVERSE	6038	21	54.96	42.86	4	2	GCAGTAATGTATGGGTCATGT
	Glyma.13G350700	1	SSR	FORWARD	4056	21	54.87	38.1	6	2	ATGGAAGCTTAGAATTCCCTA	150	6617	6617	3	1	CT	2	CTCTCTCTCTCTCT	14
		1	SSR	REVERSE	4205	21	55.09	38.1	3	2	GACAATGCCTATTTGATGTGT
		1	SSR	FORWARD	4080	21	55	38.1	4	1	TAACATTTAACGAGGGAGTGA	159	6617	6617	4	2	CA	2	CACACACACACACA	14
		1	SSR	REVERSE	4238	21	55.49	42.86	5	2	AATCAGCTTAGTGTGACATGC
		1	SSR	FORWARD	4607	22	55.08	45.45	5	0	TCACAGGACCTCTATAACCTTC	148	6617	6617	4	2	TTA	3	TTATTATTATTA	12
		1	SSR	REVERSE	4754	21	54.77	42.86	3	2	CATTCTCTGCTTCCTCTATGA
		1	SSR	FORWARD	1047	21	55.23	42.86	6	2	GATTCCAATCTTCCTTGTACC	150	6617	6617	4	3	TTTTTA	6	TTTTTATTTTTATTTTTA	18
		1	SSR	REVERSE	1196	21	54.83	33.33	3	2	TCAACAATCTTCGTGGTAAAT
	Glyma.14G070600	1	SSR	FORWARD	58	21	54.86	38.1	4	2	AAAGCACAATGGTCATAGGTA	169	6520	6520	5	2	CT	2	CTCTCTCTCTCTCTCT	16
		1	SSR	REVERSE	226	21	55.16	38.1	4	2	TGGTTTCCATAGCTTCTTGTA
	Glyma.15G023800	1	SSR	FORWARD	4040	21	55.41	42.86	4	1	ACTGACATTTAACGAGGGAGT	167	6586	6586	5	1	CT	2	CTCTCTCTCTCTCTCT	16
		1	SSR	REVERSE	4206	21	54.82	38.1	4	2	AAAAATCAGCTTAGTGTGACG
	Glyma.16G048800	1	SSR	FORWARD	1893	21	55.18	38.1	4	1	ATGTAGCTTATGCAGTTTCCA	218	5198	5198	5	3	TA	2	TATATATATATATATATATATATATATATATATATATATATATATATATATATATATATATATATATATATATATATATATATATA	86
		1	SSR	REVERSE	2110	21	54.54	38.1	8	1	ACCATGGTACTGGACAAATAA
		1	SSR	FORWARD	1211	22	53.56	36.36	4	2	TCCTCAACTCATGGTAATAAAC	300	5198	5198	3	0	ATT	3	ATTATTATTATT	12
		1	SSR	REVERSE	1510	21	55.1	33.33	2	2	CCAAAACCCAAAGTAAGAAAT
		1	SSR	FORWARD	802	21	55.02	38.1	4	3	TCGTGCATTTATGGTAAGTCT	156	5198	5198	4	1	ATTT	4	ATTTATTTATTT	12
		1	SSR	REVERSE	957	21	55.25	42.86	5	0	CTGCATCATGTCCACTATCTT
	Glyma.16G131800	1	SSR	FORWARD	5286	21	55.85	42.86	3	1	TGAGTGCCATAGTGTGAAAGT	162	5631	5631	5	3	TGG	3	TGGTGGTGGTGG	12
		1	SSR	REVERSE	5447	21	55.07	47.62	4	1	GGAAAGGGACAGGTACTCTAA
		1	SSR	FORWARD	5427	21	55.07	47.62	4	0	TTAGAGTACCTGTCCCTTTCC	146	5631	5631	3	1	ATTA	4	ATTAATTAATTA	12
		1	SSR	REVERSE	5572	21	55.81	38.1	4	2	CAACTTTGAACCTGAATTGTG
	Glyma.17G047400	1	SSR	FORWARD	3072	21	55.39	42.86	3	1	TGAGAAGTTACCCACAAACAG	156	3994	3994	4	0	TAAT	4	TAATTAATTAAT	12
		1	SSR	REVERSE	3227	21	56.02	47.62	7	1	CCAGAGGAGCTTTGAAAGTAG
	Glyma.17G254100	1	SSR	FORWARD	117	21	55.17	38.1	3	0	AGCAGAAAGAATCACAGAACA	146	6791	6791	4	0	CT	2	CTCTCTCTCTCT	12
		1	SSR	REVERSE	262	21	54.84	38.1	3	2	TGTTTATCCCCTACAACTGAA
		1	SSR	FORWARD	6561	21	54.85	38.1	3	1	GAAAACATCCAAACTGACTTG	147	6791	6791	6	2	AAG	3	AAGAAGAAGAAG	12
		1	SSR	REVERSE	6707	21	55.15	42.86	5	3	TGCTAGTAAGGATGACCTTCA
	Glyma.U018900	1	SSR	FORWARD	3566	22	54.09	40.91	2	2	AGTCCAAGAAGTAGCATAACCT	145	6920	6920	6	1	TTAT	4	TTATTTATTTAT	12
		1	SSR	REVERSE	3710	21	54.82	42.86	3	1	CACTAATCCAACTCCATCTTG
PAE	Glyma.01G151600	1	SSR	FORWARD	938	21	54.78	47.62	3	0	GGTGAGTGTTAGGTTGAAGTG	155	7951	7951	3	0	TTCA	4	TTCATTCATTCA	12
		1	SSR	REVERSE	1092	21	54.77	42.86	4	2	ACATACGCATAGAGAAGAACG
		1	SSR	FORWARD	7326	21	54.98	38.1	8	2	GTCACTCCATGGAATTTATGA	157	7951	7951	5	3	TTTC	4	TTTCTTTCTTTC	12
		1	SSR	REVERSE	7482	21	54.79	33.33	5	3	ACATGCTGAATGAGAAATTGT
		1	SSR	FORWARD	2562	22	54.91	36.36	6	2	GGAAGATCTAAAACATTCAAGC	148	7951	7951	4	1	TTTTC	5	TTTTCTTTTCTTTTC	15
		1	SSR	REVERSE	2709	21	55.26	38.1	4	2	GAATTGCAGAGGAAGAAAGAT
		1	SSR	FORWARD	7756	21	55.16	38.1	3	2	TTTGTCATCAACTAAGGGCTA	146	7951	7951	4	1	AAAAT	5	AAAATAAAATAAAAT	15
		1	SSR	REVERSE	7901	21	55.17	38.1	4	2	AAGCAACTCAAAGAGACATGA
	Glyma.02G006600	1	SSR	FORWARD	446	21	55.42	47.62	2	0	GACCTTCCTCTTCATCTCAAC	146	4873	4873	6	1	TC	2	TCTCTCTCTCTCTCTCTC	18
		1	SSR	REVERSE	591	21	55.34	42.86	3	0	TTTGAGAAAGAGACACACCAC
		1	SSR	FORWARD	1955	21	54.68	38.1	4	2	CCATCGCTAAGGTGATAAATA	149	4873	4873	4	3	AT	2	ATATATATATATAT	14
		1	SSR	REVERSE	2103	21	55.03	42.86	6	3	GCCACTACTGGGAGAAATTAT
		1	SSR	FORWARD	1955	21	54.68	38.1	4	2	CCATCGCTAAGGTGATAAATA	149	4873	4873	4	3	AT	2	ATATATATATATATATATATATATAT	26
		1	SSR	REVERSE	2103	21	55.03	42.86	6	3	GCCACTACTGGGAGAAATTAT
	Glyma.03G225400	1	SSR	FORWARD	212	19	55.34	52.63	4	2	ACTCTCATTCAGGGAGCTG	165	6027	6027	4	2	TC	2	TCTCTCTCTCTCTCTCTCTCTC	22
		1	SSR	REVERSE	376	21	55.24	38.1	6	1	TAACAAAGTGGCTTAAGGTGA
		1	SSR	FORWARD	365	21	54.99	38.1	4	1	GCCACTTTGTTATCATTTCTG	156	6027	6027	3	0	TTTTTG	6	TTTTTGTTTTTGTTTTTG	18
		1	SSR	REVERSE	520	21	54.84	42.86	3	2	ATGTTGTCCATCCTACTGCTA
	Glyma.03G227600	1	SSR	FORWARD	40	21	54.82	42.86	2	0	ATAAATCTCCCACCTCTTCAC	153	5266	5266	3	2	TTA	3	TTATTATTATTATTA	15
		1	SSR	REVERSE	192	21	54.73	33.33	4	1	CAATGCACATCTAACAAATGA
	Glyma.09G216800	1	SSR	FORWARD	1003	21	54.5	33.33	3	2	GAGTTGGAAAGTTGAAATGAA	141	7495	7495	6	0	TTCA	4	TTCATTCATTCATTCA	16
		1	SSR	REVERSE	1143	21	55.47	38.1	2	0	GCACAAGTCCAACAAATAGAA
	Glyma.10G139200	1	SSR	FORWARD	1062	20	54.92	40	4	2	CACCATGAAACCAACCTTAT	148	9488	9488	4	3	AATT	4	AATTAATTAATT	12
		1	SSR	REVERSE	1209	21	54.98	38.1	4	2	TGTGGGGCTATAACAAAGATA
		1	SSR	FORWARD	2061	21	55.05	33.33	8	3	TTTCGATGGAAATCTGAGTTA	144	9488	9488	4	0	AAAAT	5	AAAATAAAATAAAAT	15
		1	SSR	REVERSE	2204	21	54.22	47.62	4	2	GAGATGAGGTAATGCTAGTGC
		1	SSR	FORWARD	459	21	55.09	42.86	4	1	AACAACAAGACCTTCCTCTTC	150	9488	9488	4	1	TCAACC	6	TCAACCTCAACCTCAACCTCAACC	24
		1	SSR	REVERSE	608	21	54.99	33.33	2	2	ATCACACAAAGAAGCCAAATA
	Glyma.10G142100	1	SSR	FORWARD	4143	20	55.84	40	7	3	GATCCACGACATTGTTGTTT	153	5273	5273	6	1	GAAA	4	GAAAGAAAGAAA	12
		1	SSR	REVERSE	4295	21	55.09	33.33	6	2	ACAATGCTTAAGTTGCACAAT
		1	SSR	FORWARD	4191	21	55.1	33.33	3	2	TATGTGCTTATTGGGAAAGAA	165	5273	5273	4	0	AAAG	4	AAAGAAAGAAAGAAAG	16
		1	SSR	REVERSE	4355	21	55.2	38.1	3	2	ATGATTGACTTTGATGTGAGC
	Glyma.10G234400	1	SSR	FORWARD	4207	21	54.94	33.33	6	3	GGATCTCGAAATTAATGGTTT	161	8847	8847	6	1	GTT	3	GTTGTTGTTGTT	12
		1	SSR	REVERSE	4367	21	53.35	33.33	8	0	GTCGTTTAATTAAGGATTTGG
		1	SSR	FORWARD	4347	22	56.04	31.82	8	2	CCAAATCCTTAATTAAACGACA	160	8847	8847	6	2	ATT	3	ATTATTATTATTATTATTATTATT	24
		1	SSR	REVERSE	4506	22	54.51	31.82	4	1	CTGTGATGAGGAATTTGAATAA
	Glyma.13G117000	1	SSR	FORWARD	4117	21	54.82	38.1	3	0	GCTTGAACCACAAATAATCAC	164	8020	8020	5	0	AAC	3	AACAACAACAAC	12
		1	SSR	REVERSE	4280	21	54.96	47.62	4	3	GGTACAACTCCTTGGAAGACT
		1	SSR	FORWARD	7718	22	55.03	36.36	3	1	TCCTTTCTTAGTGGCATAGTTT	187	8020	8020	5	1	TAT	3	TATTATTATTATTAT	15
		1	SSR	REVERSE	7904	21	54.76	38.1	6	2	CCAGACCAATAAATCATGAAG
		1	SSR	FORWARD	7513	21	54.86	42.86	7	3	CGTTTTCGTACTGAGTAGCAT	178	8020	8020	3	2	CTTT	4	CTTTCTTTCTTT	12
		1	SSR	REVERSE	7690	21	54.7	33.33	7	0	TCATCATGACATCCATAACAA
	Glyma.16G107300	1	SSR	FORWARD	539	21	54.77	33.33	5	3	ATTTCATCTTCCTGTGAAACA	173	6057	6057	5	2	TAC	3	TACTACTACTACTACTACTAC	21
		1	SSR	REVERSE	711	21	54.76	38.1	4	3	CCATACTGGAATCTTGAATTG
		1	SSR	FORWARD	5705	21	54.36	42.86	6	3	CGTCCAGACGTATAGATTCAT	150	6057	6057	4	1	TTAT	4	TTATTTATTTAT	12
		1	SSR	REVERSE	5854	21	55.24	38.1	4	1	CCATACTTTGATGGTTTGAGA
	Glyma.16G107600	1	SSR	FORWARD	674	21	54.8	38.1	8	2	TTTTCATCCTACGATGTCTGT	147	4638	4638	4	0	CT	2	CTCTCTCTCTCT	12
		1	SSR	REVERSE	820	21	54.41	47.62	6	3	GAGCTTCGTTAACTACTGTGG
		1	SSR	FORWARD	2738	21	54.93	38.1	4	2	CTTCGTTGTTAATTCAGCCTA	151	4638	4638	5	1	TA	2	TATATATATATATATATATATATA	24
		1	SSR	REVERSE	2888	21	54.96	33.33	4	0	AAATATGAACATGGCGTAAGA
		1	SSR	FORWARD	3879	21	55.01	42.86	5	3	TGGTTTAAGACTGACTCTCCA	163	4638	4638	4	0	TG	2	TGTGTGTGTGTGTGTGTG	18
		1	SSR	REVERSE	4041	21	54.98	38.1	4	0	ACCAAAGTACGGGATAAAAAC
		1	SSR	FORWARD	4208	21	55.29	38.1	8	2	CCAATATTGACCGAAAGTACA	157	4638	4638	4	0	TTA	3	TTATTATTATTA	12
		1	SSR	REVERSE	4364	21	55.08	38.1	5	0	AAGAACTTCGACCATAAAACC
	Glyma.18G179800	1	SSR	FORWARD	2012	21	55.19	42.86	4	0	CAGGTTATACTTCCACCACAA	176	10304	10304	3	0	AAT	3	AATAATAATAATAATAATAATAATAATAATAATAATAATAATAATAATAATAATAATAATAATAAT	66
		1	SSR	REVERSE	2187	21	55.28	38.1	4	1	TAAAATTGAGCAGAGGACTGA
		1	SSR	FORWARD	8461	21	55.15	38.1	3	0	ATTTCTTCCAATGCTTCTACC	144	10304	10304	3	0	TCA	3	TCATCATCATCATCA	15
		1	SSR	REVERSE	8604	22	54.95	31.82	2	0	TTCCTTACTTATCCCTCAAAAA
		1	SSR	FORWARD	18	21	56.08	38.1	4	2	CTAAACATCTTCATTGCGTTG	132	10304	10304	6	3	CATT	4	CATTCATTCATT	12
		1	SSR	REVERSE	149	21	55.1	47.62	2	1	GTTAGAGCGGAAGAAGAAGAC
		1	SSR	FORWARD	1630	20	55.44	45	5	0	ATATCTGGCAGTTGTGTGGT	151	10304	10304	5	1	ATAG	4	ATAGATAGATAG	12
		1	SSR	REVERSE	1780	21	55.03	38.1	4	1	TCACCTTGTTCCAGTTAAAGA
	Glyma.19G222400	1	SSR	FORWARD	35	21	55.2	47.62	2	2	CTGCTCACACACATACATACG	155	5909	5909	3	0	ATAA	4	ATAAATAAATAA	12
		1	SSR	REVERSE	189	21	54.32	33.33	6	0	AACCTCAAAAGCTTAATCACA
	Glyma.19G224500	1	SSR	FORWARD	2567	21	54.79	33.33	4	1	AAATTGCATGAGTGAGACATT	154	5373	5373	4	1	AT	2	ATATATATATATAT	14
		1	SSR	REVERSE	2720	21	55.47	42.86	6	2	GTTCTGCAGTCTATTTGGACA
		1	SSR	FORWARD	89	21	55.75	38.1	6	2	TATAAGATTCGAAACGTGCAG	150	5373	5373	5	0	TTA	3	TTATTATTATTATTATTA	18
		1	SSR	REVERSE	238	21	54.65	42.86	3	1	ATCAAGGAAGAGTTACGAGGT
		1	SSR	FORWARD	548	21	54.84	38.1	3	3	GGACTCACCCTTATTCAAAAT	159	5373	5373	4	1	TTTA	4	TTTATTTATTTA	12
		1	SSR	REVERSE	706	21	55.15	38.1	4	1	GGTGGTACACAAAGAAAATCA
		1	SSR	FORWARD	3781	21	55.23	38.1	4	0	GGCAGGTTAATTTTCTCACTT	152	5373	5373	5	0	TAAA	4	TAAATAAATAAA	12
		1	SSR	REVERSE	3932	21	55.21	47.62	4	2	GAGCTAAACTGGACTGGATCT
	Glyma.20G090500	1	SSR	FORWARD	1816	21	55.15	42.86	4	2	TAATTCTGTGGAGGCTGACTA	155	5209	5209	4	2	AAAT	4	AAATAAATAAATAAAT	16
		1	SSR	REVERSE	1970	21	54.58	38.1	4	2	CAGAGGTGTTTTGCATATTCT
		1	SSR	FORWARD	4150	20	55.69	40	6	3	CCATGGAATCAAGACATCAT	151	5209	5209	4	1	AGAA	4	AGAAAGAAAGAAAGAA	16
		1	SSR	REVERSE	4300	21	55.02	42.86	4	1	GGTAATGGTAACAGACCACAA
	Glyma.20G159900	1	SSR	FORWARD	5165	21	54.79	47.62	3	2	ACTCACTCTCTCAGGGCTAAT	243	10117	10117	4	1	AT	2	ATATATATATATATATATATATATATATATATATATATATATATATATATATATATATATATATATATATATATATATATATATATAT	88
		1	SSR	REVERSE	5407	21	55.15	38.1	4	0	GCTAAATTGGTATCCCCTAAA
		1	SSR	FORWARD	622	21	54.56	38.1	2	1	GTTCGCATTCTTGTGTCTATT	193	10117	10117	3	3	CAA	3	CAACAACAACAA	12
		1	SSR	REVERSE	814	21	54.86	33.33	5	3	GATAATTCCGATTCTCCAAAT
		1	SSR	FORWARD	670	19	55.07	47.37	2	0	GCAACAACAACAACAGAGG	149	10117	10117	3	2	ATT	3	ATTATTATTATT	12
		1	SSR	REVERSE	818	21	54.92	38.1	5	3	ACAAGATAATTCCGATTCTCC
		1	SSR	FORWARD	5585	21	55.41	38.1	4	2	GTGTGTTGTTTAGCACGAAAT	218	10117	10117	6	1	ATC	3	ATCATCATCATCATC	15
		1	SSR	REVERSE	5802	21	54.95	42.86	4	2	CATTAAGAAACACGGTACGTC
		1	SSR	FORWARD	670	19	55.07	47.37	2	0	GCAACAACAACAACAGAGG	149	10117	10117	3	2	TAAT	4	TAATTAATTAAT	12
		1	SSR	REVERSE	818	21	54.92	38.1	5	3	ACAAGATAATTCCGATTCTCC
		1	SSR	FORWARD	923	21	53.93	33.33	4	3	CCTCTTCAAAATAAGATCGAA	150	10117	10117	4	1	ATATG	5	ATATGATATGATATG	15
		1	SSR	REVERSE	1072	21	55.38	42.86	4	0	CTAGCAAGATGCAAACAACTC
PL1	Glyma.10G277200	1	SSR	FORWARD	1357	20	55.23	40	4	2	TTCTTCGGGATGATATTCAG	149	1515	1515	4	1	GCA	3	GCAGCAGCAGCAGCAGCAGCA	21
		1	SSR	REVERSE	1505	21	54.12	33.33	4	0	GATAATAAAAAGGCATGGTTG
	Glyma.19G009200	1	SSR	FORWARD	21	20	55.14	45	3	0	TTCTCTCACTTGCCACTTCT	150	873	873	6	2	TCC	3	TCCTCCTCCTCC	12
		1	SSR	REVERSE	170	21	55.01	42.86	8	3	ACAGTGAACTGTGCAACTCTT
		1	SSR	FORWARD	36	21	54.89	47.62	3	0	CTTCTTCAACCTCTCTTCCTC	153	873	873	4	0	CCA	3	CCACCACCACCACCACCACCACCACCA	27
		1	SSR	REVERSE	188	21	55.16	38.1	6	2	TTCTCCATGTAGGCTTTAACA
	Glyma.20G112600	1	SSR	FORWARD	144	21	54.99	42.86	4	2	CTCACTATGGAGAAGGGAAAT	210	1509	1509	4	1	GTC	3	GTCGTCGTCGTC	12
		1	SSR	REVERSE	353	19	54.4	52.63	5	2	GAGTCCGTCACGATGTAGA
		1	SSR	FORWARD	1350	21	54.76	38.1	4	2	GGACTTCTTTGGGATGATATT	150	1509	1509	4	2	GCA	3	GCAGCAGCAGCA	12
		1	SSR	REVERSE	1499	21	54.72	38.1	5	0	GATAATAGAATGGCATGGTTG
PL4	Glyma.01G020800	1	SSR	FORWARD	1253	20	55.2	45	3	0	TCAGTAACAACCGAATCTCC	190	8051	8051	6	3	AT	2	ATATATATATATATATATATATATATATATATATATATATATATATATATATATATATATATAT	64
		1	SSR	REVERSE	1442	20	52.73	30	5	0	ATGAAAAATGATTGGTGTGT
		1	SSR	FORWARD	7852	21	55.35	47.62	4	1	GTGACTCTGTCTCTGTGCATT	167	8051	8051	5	2	GCAT	4	GCATGCATGCAT	12
		1	SSR	REVERSE	8018	21	55.1	47.62	3	3	TACAAGCCCTCCACAGTAGTA
	Glyma.02G216300	1	SSR	FORWARD	3526	21	56.12	38.1	4	0	AACAAAGGATTAACAGCAAGG	150	6401	6401	4	1	AT	2	ATATATATATAT	12
		1	SSR	REVERSE	3675	21	54.79	38.1	4	0	TCTGAAGCTGGAAAATCATAG
		1	SSR	FORWARD	5534	21	54.95	38.1	6	0	TCTCTGAATTACAGGTTTGGA	300	6401	6401	5	2	AAATC	5	AAATCAAATCAAATC	15
		1	SSR	REVERSE	5833	21	54.71	33.33	4	1	GCGTTTAGATGAAATTAACCA
	Glyma.04G091200	1	SSR	FORWARD	524	21	55.36	33.33	3	3	TGAAGTTTTGAATGACGAATC	150	5064	5064	4	1	TA	2	TATATATATATATATATATA	20
		1	SSR	REVERSE	673	21	54.81	38.1	4	2	CCAATACCTACATGAATTTGC
		1	SSR	FORWARD	823	22	55.26	36.36	4	2	CCAACTTATACTTCGCCATATT	287	5064	5064	6	2	TAAT	4	TAATTAATTAAT	12
		1	SSR	REVERSE	1109	23	50.31	30.43	7	2	TTCTTGAAGATACAAGGTTATAG
	Glyma.06G092800	1	SSR	FORWARD	4263	21	55.35	42.86	3	2	GGGGATAATGCTATGACTTTC	179	7098	7098	4	3	TG	2	TGTGTGTGTGTGTGTGTGTGTG	22
		1	SSR	REVERSE	4441	21	55.07	33.33	2	0	ACATAAAAAGAACAGCCACAA
		1	SSR	FORWARD	108	21	55.21	42.86	4	2	GCTCTGTTTTCTGTTATGCAC	148	7098	7098	3	1	TCG	3	TCGTCGTCGTCG	12
		1	SSR	REVERSE	255	20	55	40	5	3	AATGAATGATGAGGTTACCG
		1	SSR	FORWARD	2288	21	55.28	38.1	5	2	TTGACTGGCATTCTCTTTCTA	149	7098	7098	4	2	TATT	4	TATTTATTTATT	12
		1	SSR	REVERSE	2436	21	54.86	38.1	4	1	AGCCATGTATTGAAACCTACA
	Glyma.08G275500	1	SSR	FORWARD	2605	22	54.78	31.82	5	0	CAATTTGACAGAAAGAAGAACA	173	9772	9772	4	0	TAAAA	5	TAAAATAAAATAAAA	15
		1	SSR	REVERSE	2777	21	54.86	33.33	3	2	CGAAAAGGAAAAATCTAATCC
	Glyma.08G275600	1	SSR	FORWARD	759	23	55.11	30.43	2	1	CTTCATTTTTAGTGGTTTTTCTG	213	5727	5727	5	1	TA	2	TATATATATATATATATATATA	22
		1	SSR	REVERSE	971	21	54.99	33.33	4	2	TCAATGCAGTCCTTAAACAAT
		1	SSR	FORWARD	1035	21	54.34	42.86	7	1	GAGTGGAATCCAAGTGACTAA	207	5727	5727	3	0	AT	2	ATATATATATATATATATATATATATATATATAT	34
		1	SSR	REVERSE	1241	21	55.15	33.33	6	1	TTTATAGAAATGGCGGTAACA
		1	SSR	FORWARD	18	22	54.91	40.91	4	1	CATCCTGAAGTCAAAGTGTATG	160	5727	5727	5	2	ATT	3	ATTATTATTATTATT	15
		1	SSR	REVERSE	177	21	55.17	33.33	5	1	CATTTTCCATTATGACCTGAA
	Glyma.09G201300	1	SSR	FORWARD	1707	20	53.19	30	3	1	TTCTTTTCATTTTTGCTGAC	169	7818	7818	4	0	TA	2	TATATATATATA	12
		1	SSR	REVERSE	1875	21	55.92	38.1	6	2	GCCGTCATCGATCTATTTTAT
		1	SSR	FORWARD	1707	20	53.19	30	3	1	TTCTTTTCATTTTTGCTGAC	169	7818	7818	4	0	AT	2	ATATATATATATATATATATATATATATATATATATAT	38
		1	SSR	REVERSE	1875	21	55.92	38.1	6	2	GCCGTCATCGATCTATTTTAT
		1	SSR	FORWARD	2234	21	51.69	33.33	4	3	AATCTCACGTCTATCTTTCAA	181	7818	7818	5	1	TA	2	TATATATATATATATA	16
		1	SSR	REVERSE	2414	21	54.47	38.1	2	0	CAAAATGAGACAGGAATAGGA
		1	SSR	FORWARD	2481	21	54.76	38.1	6	3	TGAACCCTATGGTAGAATTGA	208	7818	7818	3	3	TA	2	TATATATATATATATATATATATA	24
		1	SSR	REVERSE	2688	21	54.05	38.1	5	2	ACAGCTTGAGACTGAATGAAT
		1	SSR	FORWARD	4928	21	54.7	42.86	4	0	CTACTGCTTCTTGCACTTTTC	146	7818	7818	3	0	TTTA	4	TTTATTTATTTA	12
		1	SSR	REVERSE	5073	21	55.04	33.33	3	0	GGAATGTTTTCTTGACCTTTT
		1	SSR	FORWARD	2668	21	54.05	38.1	5	2	ATTCATTCAGTCTCAAGCTGT	143	7818	7818	4	2	TTATT	5	TTATTTTATTTTATT	15
		1	SSR	REVERSE	2810	20	55.99	35	5	3	AAGTGGAAGCATTGCATAAA
	Glyma.18G150600	1	SSR	FORWARD	814	22	54.25	31.82	6	1	AAGTTAACAATATGCAACCTCA	259	9037	9037	3	1	AT	2	ATATATATATATATATATAT	20
		1	SSR	REVERSE	1072	22	54.1	31.82	4	0	GAGATGTACTGAAAAAGCAAAA
		1	SSR	FORWARD	1338	21	55.26	42.86	5	3	GTTAGCCACTGTGATAATGGA	148	9037	9037	6	0	TATC	4	TATCTATCTATCTATC	16
		1	SSR	REVERSE	1485	21	54.05	33.33	6	1	TTAGAAATTATCTGGGGTTGA
		1	SSR	FORWARD	5016	21	54.67	33.33	3	0	TCTTTTTACCTTTTGTTGGTG	149	9037	9037	4	1	TGAA	4	TGAATGAATGAA	12
		1	SSR	REVERSE	5164	21	54.29	42.86	7	0	AACAGTGTTGACCTTGTTCTC
PME	Glyma.01G006800	1	SSR	FORWARD	658	21	54.97	38.1	3	2	AAGTCGTGGTTTGTTCTTGTA	146	4680	4680	5	3	TATT	4	TATTTATTTATTTATT	16
		1	SSR	REVERSE	803	21	54.95	38.1	3	2	GAATCAGAAGGAAAAGGACAT
		1	SSR	FORWARD	4469	21	54.41	38.1	4	2	CGAATGGATCAAAGTGTAGTT	154	4680	4680	6	1	TATT	4	TATTTATTTATT	12
		1	SSR	REVERSE	4622	21	54.85	42.86	8	1	CATGTGCTGTACAGTTTCTCA
	Glyma.01G209500	1	SSR	FORWARD	3652	21	54.43	42.86	6	0	TTGTTAACTCACTCACCCTTC	132	3880	3880	5	3	TTCA	4	TTCATTCATTCA	12
		1	SSR	REVERSE	3783	21	54.29	38.1	7	2	CCATTCTACAAGGATGGATAA
		1	SSR	FORWARD	2158	21	55.44	42.86	4	2	CAATCCTACCACTATTGCAGA	138	3880	3880	4	2	TTTGG	5	TTTGGTTTGGTTTGG	15
		1	SSR	REVERSE	2295	21	55.82	47.62	2	0	GTCTTCTCTTCTGGCTGTTTC
	Glyma.02G086900	1	SSR	FORWARD	1126	22	54.53	31.82	5	0	TCTTACTTTCAAATCCTTTTCC	153	4390	4390	5	0	ATTT	4	ATTTATTTATTT	12
		1	SSR	REVERSE	1278	22	54.24	31.82	6	2	GATTCGGTTCCTAATATTTGTT
	Glyma.02G299200	1	SSR	FORWARD	653	21	54.99	42.86	4	2	GGTGCGAATTATATGTGCTAC	171	3305	3305	3	1	AT	2	ATATATATATATATATATATATATATATATATATATATAT	40
		1	SSR	REVERSE	823	22	54.86	31.82	1	0	CAAAAGGAGAGAAAAGAAGAAA
		1	SSR	FORWARD	1176	21	55.07	38.1	6	0	GGTTGCTAGTGAAATTTTGTG	157	3305	3305	6	3	ATCT	4	ATCTATCTATCTATCT	16
		1	SSR	REVERSE	1332	21	55.38	42.86	6	2	CTTTCTCTGCATAAGCAACAC
		1	SSR	FORWARD	3107	21	54.81	38.1	4	2	TATATGGAGATGGATGGCTTA	163	3305	3305	4	1	TTTA	4	TTTATTTATTTATTTA	16
		1	SSR	REVERSE	3269	22	54.83	36.36	5	3	CAACTTGTTTCTGTCTCTTGAA
		1	SSR	FORWARD	1757	22	54.55	31.82	6	3	GCACCCTGTTTAAATAAGTTTT	168	3305	3305	5	1	ATAAA	5	ATAAAATAAAATAAA	15
		1	SSR	REVERSE	1924	21	54.32	33.33	4	1	TCTAAAAATGCTGGTTTGAGT
	Glyma.05G190300	1	SSR	FORWARD	82	21	54.93	38.1	2	0	ATAACACCAAACAAACACACC	190	2853	2853	7	3	ATA	3	ATAATAATAATAATAATA	18
		1	SSR	REVERSE	271	21	54.89	33.33	3	2	TTTTGGTATTGTTATGGCAGT
		1	SSR	FORWARD	1809	21	54.74	38.1	6	2	CGATCCATTCTTTACATGTTC	157	2853	2853	5	1	CATG	4	CATGCATGCATG	12
		1	SSR	REVERSE	1965	19	55.17	47.37	6	2	CTGTGTTTTCGATCGTCAG
	Glyma.05G226000	1	SSR	FORWARD	590	21	54.53	33.33	2	0	CGTTGTTTGTTTATGGTCTTT	140	3639	3639	6	2	TTATT	5	TTATTTTATTTTATT	15
		1	SSR	REVERSE	729	21	54.92	38.1	3	2	GGAAAAAGACACCCAAGTTAT
	Glyma.07G125100	1	SSR	FORWARD	1210	21	55.04	42.86	4	0	TCTCTCCCTCTATTTCAATCC	151	4610	4610	4	2	AT	2	ATATATATATATATATATATATATATATATATATATATATATATATATATATATAT	56
		1	SSR	REVERSE	1360	20	55.26	45	4	2	AGGAGTTGTGTTCTGCATTC
		1	SSR	FORWARD	2070	21	54.92	33.33	4	3	TATGGAAAACATCATCATTCC	108	4610	4610	7	3	TCT	3	TCTTCTTCTTCT	12
		1	SSR	REVERSE	2177	21	54.29	33.33	5	0	AATGAATGAATTTCTCTGTGG
		1	SSR	FORWARD	641	21	54.58	38.1	3	1	CCACATTCTGCTCATTTTACT	145	4610	4610	4	3	TCTG	4	TCTGTCTGTCTG	12
		1	SSR	REVERSE	785	21	54.97	33.33	3	0	CATCATTGGAAGAAACAAAAG
		1	SSR	FORWARD	2605	21	54.7	38.1	3	3	GCCTATTTTTGTGTGAGAGAA	137	4610	4610	5	0	TTAA	4	TTAATTAATTAA	12
		1	SSR	REVERSE	2741	21	55.09	38.1	4	0	ACTTAAATGGGTGGAGAAAAG
		1	SSR	FORWARD	3585	21	54.89	38.1	6	3	ATAAGTATGCATGGTGCAAGT	157	4610	4610	4	1	AAAAG	5	AAAAGAAAAGAAAAG	15
		1	SSR	REVERSE	3741	21	55.02	42.86	5	2	CCACCGGGTTTAGTATTTAGT
	Glyma.08G033000	1	SSR	FORWARD	10	21	55.25	42.86	4	2	AACCTGTCCTGTGGTTTAGAT	147	3629	3629	5	0	TC	2	TCTCTCTCTCTCTCTCTCTCTCTCTCTCTCTCTC	34
		1	SSR	REVERSE	156	21	55.35	42.86	4	2	TTATAGGTGGGACTGGAAAGT
		1	SSR	FORWARD	683	21	55.03	38.1	3	0	AGTCTTTTTGCTGTGTGTTGT	153	3629	3629	8	1	TG	2	TGTGTGTGTGTG	12
		1	SSR	REVERSE	835	21	54.92	38.1	3	2	GGAAAAAGACACCCAAGTTAT
		1	SSR	FORWARD	1385	21	55.22	42.86	4	1	AAATTCTTAGGAGCACAGGAC	148	3629	3629	4	0	CT	2	CTCTCTCTCTCT	12
		1	SSR	REVERSE	1532	21	55.04	42.86	8	2	AGCTGTACAATTGTGGAGAGA
	Glyma.08G147900	1	SSR	FORWARD	968	21	54.72	38.1	3	2	ACAACAAGGGATGACAACTTA	148	2633	2633	4	1	ATA	3	ATAATAATAATAATAATA	18
		1	SSR	REVERSE	1115	21	54.37	38.1	4	1	TCAAGTAAACTCTGTGGCTTT
	Glyma.11G032700	1	SSR	FORWARD	445	21	54.77	33.33	4	2	AGAATGTCCTTGTTCAAATCA	147	3420	3420	4	0	ATTA	4	ATTAATTAATTA	12
		1	SSR	REVERSE	591	21	54.93	38.1	2	0	AACATCACCCATCAAACATAG
		1	SSR	FORWARD	1559	21	54.5	38.1	5	3	CATCACATAACTCATGGCATA	162	3420	3420	4	2	AATG	4	AATGAATGAATG	12
		1	SSR	REVERSE	1720	21	54.57	33.33	8	2	TGCATGCATCTCACTATTTTA
		1	SSR	FORWARD	1654	21	55.9	38.1	6	3	TAGCTTGACAATGCATAAAGC	183	3420	3420	5	3	ATGC	4	ATGCATGCATGC	12
		1	SSR	REVERSE	1836	20	55.82	50	6	1	GTCTTGTGCACCGTAGAAAC
		1	SSR	FORWARD	855	21	53.73	38.1	4	0	TGTCTCCCTTAAAAATACTGG	142	3420	3420	5	2	TTATT	5	TTATTTTATTTTATT	15
		1	SSR	REVERSE	996	21	55.58	33.33	4	2	AGCAAATGTTAATCGAGGAAT
		1	SSR	FORWARD	2214	21	54.79	42.86	4	0	GACCATGCAGACAATAAGAAC	149	3420	3420	4	1	ACAGA	5	ACAGAACAGAACAGA	15
		1	SSR	REVERSE	2362	21	54.61	42.86	5	0	TACAGTGTTTGAGAGGAAAGG
	Glyma.13G113700	1	SSR	FORWARD	1741	21	54.89	47.62	5	3	CATGTCACTCTGCGTGTACTA	163	3409	3409	4	1	GT	2	GTGTGTGTGTGTGT	14
		1	SSR	REVERSE	1903	21	55.18	33.33	6	0	AATGAACTTGCAGTTGAAGAA
		1	SSR	FORWARD	2914	22	55	36.36	4	2	CGTGTTCATTTTTCAGTTACAC	177	3409	3409	4	0	CAAA	4	CAAACAAACAAA	12
		1	SSR	REVERSE	3090	20	55.09	45	4	0	TCCCATGCACCTATATTCTC
	Glyma.14G014500	1	SSR	FORWARD	2885	22	53.92	31.82	4	3	CGCACTTTTTATATTTTCTGAG	241	4186	4186	4	2	TA	2	TATATATATATATATATATATATATATATATATATATA	38
		1	SSR	REVERSE	3125	21	54.89	33.33	4	3	TCTTTATCCACCAAATTCTGA
		1	SSR	FORWARD	3689	21	54.73	42.86	6	1	TCCATCTAGACAAGGGTATCA	173	4186	4186	4	1	TGAA	4	TGAATGAATGAA	12
		1	SSR	REVERSE	3861	21	54.61	42.86	4	0	CAGTCCTGTAGAAACCAGAAA
	Glyma.14G020300	1	SSR	FORWARD	188	21	54.1	33.33	7	2	TTTCTTAGACAAAGGAAAACG	166	2209	2209	6	3	AAT	3	AATAATAATAAT	12
		1	SSR	REVERSE	353	21	55.28	33.33	3	0	GCAGCCATTCCTTATTTATTT
		1	SSR	FORWARD	245	20	54.85	30	5	3	CATCAAAATGCTTCAAACAA	143	2209	2209	3	1	AATA	4	AATAAATAAATAAATA	16
		1	SSR	REVERSE	387	22	55.49	31.82	6	2	TCAAACAAATTAGTGACAATGC
		1	SSR	FORWARD	1223	21	54.88	33.33	5	2	CGGAATAAAAGTTTGCTGATA	174	2209	2209	5	2	TAAC	4	TAACTAACTAAC	12
		1	SSR	REVERSE	1396	22	55.02	40.91	4	2	GATGCTGTTATATGTGTTCTGC
	Glyma.17G141700	1	SSR	FORWARD	468	21	54.89	38.1	4	2	ACAACAGAATGAACGTCCTTA	149	3607	3607	6	2	TAAT	4	TAATTAATTAAT	12
		1	SSR	REVERSE	616	22	55.05	40.91	6	3	CAACGATCATGAGAGTATTACG
		1	SSR	FORWARD	3387	21	54.88	42.86	5	3	GGAAATTGCACAGTTACAGTC	145	3607	3607	4	3	ATTC	4	ATTCATTCATTC	12
		1	SSR	REVERSE	3531	21	54.94	42.86	4	1	GCCATCGAGTATATTTGTCAG
	Glyma.19G187800	1	SSR	FORWARD	1263	21	54.39	38.1	4	1	ACTGCTTACAACATCAGCTTT	150	3385	3385	4	3	AT	2	ATATATATATAT	12
		1	SSR	REVERSE	1412	23	54.67	34.78	8	2	ACGTTAATTAAGATCTCACAAGC
		1	SSR	FORWARD	1553	21	55.51	38.1	3	2	GATGGTGGGAGACATTATTTT	153	3385	3385	4	1	AATA	4	AATAAATAAATA	12
		1	SSR	REVERSE	1705	21	54.68	38.1	6	2	CAAAGGATATATTGCGGTAGA
	Glyma.19G145700	1	SSR	FORWARD	933	20	55.22	40	5	3	GCTCCAATTTCATTGCTAAG	148	2571	2571	6	1	ACACTA	6	ACACTAACACTAACACTA	18
		1	SSR	REVERSE	1080	21	55.43	33.33	6	3	ATTGGCGCTAAATTCTATTTC

## Sheet: Supplementary Table S5
Supplementary table S5. Details of miRNA target site identification in the CWD genes of soybean
Sr. No.	Gene ID/Gene family	miRNA Acc.	E	miRNA length	Target start-end	miRNA_aligned_fragment/ Target_aligned_fragment
1	Glyma.11G139100/ EXP	gma-miR1533	2	19	1865-1883	AGUAAUAAUAAAAAUAAUA/
						UUUUUAUUAUUUUUAUUAU
2	Glyma.11G096700/EXP	gma-miR1533	2.5	19	1360-1378	AGUAAUAAUAAAAAUAAUA/
						UUAUUAUUAUGUUUAUUAU
3	Glyma.11G111500/GH9	gma-miR1520b	1	23	1280-1302	AGAAUAAUUUACUACUGACAGUG/
						UCUUAUUAGAUGAUGACUGUCAC
		gma-miR1520m	1.5	24	1295-1318	UAACAGUGUACAGUACAAGACUAA/
						ACUGUCACAUGUCAUGUUUUGAUU
		gma-miR1520d	2.5	22	1296-1317	AACAGUGCACAGUACAAGACUA/
						CUGUCACAUGUCAUGUUUUGAU
		gma-miR1520l	2.5	24	1295-1318	UGAUAGUGCACAGUACAAGACUAA/
						ACUGUCACAUGUCAUGUUUUGAUU
4	Glyma.20G061100/GH9	gma-miR1533	2.5	19	3101-3119	AGUAAUAAUAAAAAUAAUA/
						UUAUUAUUAUUAUUAUUAU
5	Glyma.18G030700/GH9	gma-miR1533	2.5	19	2400-2418	AGUAAUAAUAAAAAUAAUA/
						UUAUUAUUAUUAUUAUUAU
6	Glyma.08G043600/GH9	gma-miR1533	2.5	19	3028-3046	AGUAAUAAUAAAAAUAAUA/
						ACAUUAUUUUUUUUAUUAU
7	Glyma.17G232200/GH10	gma-miR4385	2	24	653-676	UGGUUAGUGAAAAGAUGUAGCUAA/
						GGAAAUCGAUUUUCUACAUCGAUU
8	Glyma.11G216000/GH17	gma-miR395h	2.5	21	217-237	CUCAAGAGGGUUUGUGAAGUA/
						UUUUUCUCUCAAACACUUCAU
9	Glyma.16G042500/GH17	gma-miR9733	2.5	21	997-1017	AGACAAUUAGAUUCAGACAAU/
						AUUGUUAUUCUAAAUCUGUUA
10	Glyma.13G316200/GH17	gma-miR1533	3	19	2563-2581	AGUAAUAAUAAAAAUAAUA/
						UCUUCAUUAUUUUUAUUAA
